# Supplementary material for: PyGenePlexus: a Python package for gene discovery using network-based machine learning
Source: Bioinformatics. 2023 Jan 31;39(2):btad064. doi: 10.1093/bioinformatics/btad064 (PMC9900208; doi:10.1093/bioinformatics/btad064)
Supplement: btad064_Supplementary_Data [file btad064_supplementary_data.zip]

Archive with 4 entries (4 files):
- Supplementary_Table1.tsv
- Supplementary_Table2.tsv
- Supplementary_Table3.tsv
- Supplementary_File1.txt
