# Supplementary material for: PyGenePlexus: a Python package for gene discovery using network-based machine learning
Source: Bioinformatics. 2023 Jan 31;39(2):btad064. doi: 10.1093/bioinformatics/btad064 (PMC9900208; doi:10.1093/bioinformatics/btad064)
Supplement: btad064_Supplementary_Data [file btad064_supplementary_data.zip › Supplementary_Table1.tsv]

Entrez	Symbol	Name	Probability	Known/Novel	Class-Label	Rank
583	BBS2	Bardet-Biedl syndrome 2	0.9948026745658707	Known	P	1
54585	LZTFL1	leucine zipper transcription factor like 1	0.9947157979420312	Novel	U	2
55212	BBS7	Bardet-Biedl syndrome 7	0.9915277610369034	Known	P	3
129880	BBS5	Bardet-Biedl syndrome 5	0.9914781845007642	Known	P	4
585	BBS4	Bardet-Biedl syndrome 4	0.9895653976640729	Known	P	5
27241	BBS9	Bardet-Biedl syndrome 9	0.9838718332731828	Known	P	6
582	BBS1	Bardet-Biedl syndrome 1	0.9829011894992111	Known	P	7
54903	MKS1	MKS transition zone complex subunit 1	0.970965543605233	Known	P	8
123016	TTC8	tetratricopeptide repeat domain 8	0.9698265648678962	Known	P	9
22954	TRIM32	tripartite motif containing 32	0.9558335648551	Known	P	10
374654	KIF7	kinesin family member 7	0.9516943488845931	Known	P	11
80184	CEP290	centrosomal protein 290	0.9500043156869927	Known	P	12
8195	MKKS	McKusick-Kaufman syndrome	0.9344027894587525	Known	P	13
23059	CLUAP1	clusterin associated protein 1	0.9315794247010544	Novel	U	14
79140	CCDC28B	coiled-coil domain containing 28B	0.9295765843209548	Known	P	15
79738	BBS10	Bardet-Biedl syndrome 10	0.912496043428918	Known	P	16
166379	BBS12	Bardet-Biedl syndrome 12	0.8892018665460563	Known	P	17
23102	TBC1D2B	TBC1 domain family member 2B	0.8737012568499135	Novel	U	18
84100	ARL6	ADP ribosylation factor like GTPase 6	0.8605742573905125	Known	P	19
80311	KLHL15	kelch like family member 15	0.8495753534069127	Novel	U	20
83440	ADPGK	ADP dependent glucokinase	0.8213364206531745	Novel	U	21
5425	POLD2	DNA polymerase delta 2, accessory subunit	0.7522583359741939	Novel	U	22
84869	CBR4	carbonyl reductase 4	0.72563515260877	Novel	U	23
8974	P4HA2	prolyl 4-hydroxylase subunit alpha 2	0.6768164577588788	Novel	U	24
4832	NME3	NME/NM23 nucleoside diphosphate kinase 3	0.604963678830787	Novel	U	25
79269	DCAF10	DDB1 and CUL4 associated factor 10	0.6008055653756893	Novel	U	26
57560	IFT80	intraflagellar transport 80	0.5878618481676794	Novel	U	27
8872	CDC123	cell division cycle 123	0.5408223063772732	Novel	U	28
64946	CENPH	centromere protein H	0.5073922751506585	Novel	U	29
147841	SPC24	SPC24 component of NDC80 kinetochore complex	0.48833957876609835	Novel	U	30
10319	LAMC3	laminin subunit gamma 3	0.40643306135807333	Novel	U	31
29979	UBQLN1	ubiquilin 1	0.3439171854470213	Novel	U	32
60313	GPBP1L1	GC-rich promoter binding protein 1 like 1	0.34390563219763354	Novel	U	33
7059	THBS3	thrombospondin 3	0.3225819629258692	Novel	U	34
6856	SYPL1	synaptophysin like 1	0.3101331885595814	Novel	U	35
113178	SCAMP4	secretory carrier membrane protein 4	0.2532681741611616	Novel	U	36
56413	LTB4R2	leukotriene B4 receptor 2	0.25069548371252803	Novel	U	37
23585	TMEM50A	transmembrane protein 50A	0.24157959595035897	Novel	U	38
163590	TOR1AIP2	torsin 1A interacting protein 2	0.23834276396249796	Novel	U	39
56975	FAM20C	FAM20C golgi associated secretory pathway kinase	0.21538232970684343	Novel	U	40
10807	ENTR1	endosome associated trafficking regulator 1	0.2087468640835853	Novel	U	41
5768	QSOX1	quiescin sulfhydryl oxidase 1	0.2083795424341946	Novel	U	42
79691	QTRT2	queuine tRNA-ribosyltransferase accessory subunit 2	0.20118102946687327	Novel	U	43
154807	VKORC1L1	vitamin K epoxide reductase complex subunit 1 like 1	0.19854476906543939	Novel	U	44
93323	HAUS8	HAUS augmin like complex subunit 8	0.1978821462188175	Novel	U	45
84129	ACAD11	acyl-CoA dehydrogenase family member 11	0.1750586549123051	Novel	U	46
151188	ARL6IP6	ADP ribosylation factor like GTPase 6 interacting protein 6	0.16288541752223618	Novel	U	47
5525	PPP2R5A	protein phosphatase 2 regulatory subunit B'alpha	0.15943514637946601	Novel	U	48
254427	PROSER2	proline and serine rich 2	0.15459958030443438	Novel	U	49
55559	HAUS7	HAUS augmin like complex subunit 7	0.14127721812680613	Novel	U	50
124044	SPATA2L	spermatogenesis associated 2 like	0.13500133401699138	Novel	U	51
59286	UBL5	ubiquitin like 5	0.13209741210650264	Novel	U	52
23587	ELP5	elongator acetyltransferase complex subunit 5	0.1320591001739967	Novel	U	53
23368	PPP1R13B	protein phosphatase 1 regulatory subunit 13B	0.11430281027377916	Novel	U	54
112752	IFT43	intraflagellar transport 43	0.10898638807207092	Novel	U	55
9986	RCE1	Ras converting CAAX endopeptidase 1	0.1066934339462474	Novel	U	56
9620	CELSR1	cadherin EGF LAG seven-pass G-type receptor 1	0.10482461984882802	Novel	U	57
154743	BMT2	base methyltransferase of 25S rRNA 2 homolog	0.09899550776588398	Novel	U	58
80005	DOCK5	dedicator of cytokinesis 5	0.09372492246223148	Novel	U	59
8816	DCAF5	DDB1 and CUL4 associated factor 5	0.09305111510700151	Novel	U	60
10840	ALDH1L1	aldehyde dehydrogenase 1 family member L1	0.09284991698130234	Novel	U	61
64428	CIAO3	cytosolic iron-sulfur assembly component 3	0.09030067308782012	Novel	U	62
55374	TMCO6	transmembrane and coiled-coil domains 6	0.08822352392250143	Novel	U	63
25874	MPC2	mitochondrial pyruvate carrier 2	0.0858520521067102	Novel	U	64
220064	LTO1	LTO1 maturation factor of ABCE1	0.08356986624214834	Novel	U	65
282809	POC1B	POC1 centriolar protein B	0.08313234369056173	Novel	U	66
80152	CENPT	centromere protein T	0.08095776158975618	Novel	U	67
404734	ANKHD1-EIF4EBP3	ANKHD1-EIF4EBP3 readthrough	0.07733652726538807	Novel	U	68
83931	STK40	serine/threonine kinase 40	0.07726189169282013	Novel	U	69
57523	NYNRIN	NYN domain and retroviral integrase containing	0.0767829290551318	Novel	U	70
54532	USP53	ubiquitin specific peptidase 53	0.07664708328254871	Novel	U	71
2029	ENSA	endosulfine alpha	0.07634259376668676	Novel	U	72
23332	CLASP1	cytoplasmic linker associated protein 1	0.07358515948611243	Novel	U	73
148252	DIRAS1	DIRAS family GTPase 1	0.07256382442369709	Novel	U	74
2983	GUCY1B1	guanylate cyclase 1 soluble subunit beta 1	0.07190855585757887	Novel	U	75
160428	ALDH1L2	aldehyde dehydrogenase 1 family member L2	0.07128202266343846	Novel	U	76
92482	BBIP1	BBSome interacting protein 1	0.06797024894125872	Novel	U	77
7005	TEAD3	TEA domain transcription factor 3	0.06620219112373876	Novel	U	78
5338	PLD2	phospholipase D2	0.06435197130042884	Novel	U	79
150737	TTC30B	tetratricopeptide repeat domain 30B	0.0626044861978592	Novel	U	80
9050	PSTPIP2	proline-serine-threonine phosphatase interacting protein 2	0.061535247087954964	Novel	U	81
10423	CDIPT	CDP-diacylglycerol--inositol 3-phosphatidyltransferase	0.06142717058378756	Novel	U	82
55626	AMBRA1	autophagy and beclin 1 regulator 1	0.05869888546453022	Novel	U	83
26160	IFT172	intraflagellar transport 172	0.05812566300309359	Novel	U	84
80031	SEMA6D	semaphorin 6D	0.05741894767307416	Novel	U	85
10313	RTN3	reticulon 3	0.057065121959475607	Novel	U	86
51647	CIAO2B	cytosolic iron-sulfur assembly component 2B	0.055420220727265886	Novel	U	87
54934	KANSL2	KAT8 regulatory NSL complex subunit 2	0.05448263491823117	Novel	U	88
24139	EML2	EMAP like 2	0.054482139952291855	Novel	U	89
54566	EPB41L4B	erythrocyte membrane protein band 4.1 like 4B	0.05311393380147949	Novel	U	90
9703	KIAA0100	KIAA0100	0.052950915737940994	Novel	U	91
9092	SART1	spliceosome associated factor 1, recruiter of U4/U6.U5 tri-snRNP	0.0529469997125504	Novel	U	92
5406	PNLIP	pancreatic lipase	0.05256943488424194	Novel	U	93
51057	WDPCP	WD repeat containing planar cell polarity effector	0.051152638778536805	Known	P	94
23429	RYBP	RING1 and YY1 binding protein	0.050375871384448136	Novel	U	95
79029	SPATA5L1	spermatogenesis associated 5 like 1	0.050107416855978325	Novel	U	96
285331	CCDC66	coiled-coil domain containing 66	0.04625812354701515	Novel	U	97
3337	DNAJB1	DnaJ heat shock protein family (Hsp40) member B1	0.04607325197304955	Novel	U	98
202915	TMEM184A	transmembrane protein 184A	0.045375485117708746	Novel	U	99
64097	EPB41L4A	erythrocyte membrane protein band 4.1 like 4A	0.044605732025309965	Novel	U	100
6167	RPL37	ribosomal protein L37	0.04428545310169991	Novel	U	101
23580	CDC42EP4	CDC42 effector protein 4	0.04384836102174861	Novel	U	102
728113	ANXA8L1	annexin A8 like 1	0.04252067843679463	Novel	U	103
441191	RNF216P1	ring finger protein 216 pseudogene 1	0.04250447270216881	Novel	U	104
158293	FAM120AOS	family with sequence similarity 120A opposite strand	0.04247440107777343	Novel	U	105
23729	SHPK	sedoheptulokinase	0.03970790650456323	Novel	U	106
79137	RETREG2	reticulophagy regulator family member 2	0.039422359108296764	Novel	U	107
150274	HSCB	HscB mitochondrial iron-sulfur cluster cochaperone	0.037780656082687436	Novel	U	108
7402	UTRN	utrophin	0.03746987767878738	Novel	U	109
101926895	CRTC3-AS1	CRTC3 antisense RNA 1	0.03639333817105921	Novel	U	110
140711	TLDC2	TBC/LysM-associated domain containing 2	0.03520516548780361	Novel	U	111
22926	ATF6	activating transcription factor 6	0.03503817843891113	Novel	U	112
284611	FAM102B	family with sequence similarity 102 member B	0.034535087935695395	Novel	U	113
66008	TRAK2	trafficking kinesin protein 2	0.034470555412240984	Novel	U	114
27141	CIDEB	cell death inducing DFFA like effector b	0.03413885345964223	Novel	U	115
91408	BTF3L4	basic transcription factor 3 like 4	0.034053013932249	Novel	U	116
56675	NRIP3	nuclear receptor interacting protein 3	0.033269304378733634	Novel	U	117
51734	MSRB1	methionine sulfoxide reductase B1	0.03306949596672613	Novel	U	118
85415	RHPN2	rhophilin Rho GTPase binding protein 2	0.03296784382922686	Novel	U	119
10794	ZNF460	zinc finger protein 460	0.03249687665149062	Novel	U	120
229	ALDOB	aldolase, fructose-bisphosphate B	0.031280551457384266	Novel	N	121
55286	C4orf19	chromosome 4 open reading frame 19	0.030813481625513763	Novel	N	122
374618	TEX9	testis expressed 9	0.030580984704580153	Novel	U	123
283373	ANKRD52	ankyrin repeat domain 52	0.030486631696917732	Novel	U	124
635	BHMT	betaine--homocysteine S-methyltransferase	0.030424355180492132	Novel	N	125
9709	HERPUD1	homocysteine inducible ER protein with ubiquitin like domain 1	0.030173208314792345	Novel	U	126
79828	METTL8	methyltransferase like 8	0.03005784919318505	Novel	U	127
22897	CEP164	centrosomal protein 164	0.02974132817182621	Novel	U	128
7326	UBE2G1	ubiquitin conjugating enzyme E2 G1	0.02966873477123465	Novel	U	129
79639	TMEM53	transmembrane protein 53	0.028590323221549762	Novel	U	130
55556	ENOSF1	enolase superfamily member 1	0.028565399215971843	Novel	U	131
10152	ABI2	abl interactor 2	0.027902190360318505	Novel	U	132
64083	GOLPH3	golgi phosphoprotein 3	0.027545392509929663	Novel	U	133
388552	BLOC1S3	biogenesis of lysosomal organelles complex 1 subunit 3	0.027368097385071698	Novel	N	134
55827	DCAF6	DDB1 and CUL4 associated factor 6	0.027082752956484078	Novel	U	135
202051	SPATA24	spermatogenesis associated 24	0.026961504011994836	Novel	U	136
63943	FKBPL	FKBP prolyl isomerase like	0.026737704142389743	Novel	U	137
79041	TMEM38A	transmembrane protein 38A	0.02662468752723668	Novel	U	138
60685	ZFAND3	zinc finger AN1-type containing 3	0.02580569900712951	Novel	N	139
79830	ZMYM1	zinc finger MYM-type containing 1	0.02580020234538553	Novel	U	140
84138	SLC7A6OS	solute carrier family 7 member 6 opposite strand	0.02578180786433279	Novel	U	141
23272	TASOR	transcription activation suppressor	0.025592965641537145	Novel	U	142
131583	FAM43A	family with sequence similarity 43 member A	0.02428476580813718	Novel	U	143
374882	TMEM205	transmembrane protein 205	0.023895623655795856	Novel	U	144
7375	USP4	ubiquitin specific peptidase 4	0.02376097435268796	Novel	U	145
10098	TSPAN5	tetraspanin 5	0.02325592016371785	Novel	U	146
160518	DENND5B	DENN domain containing 5B	0.0231685956095699	Novel	U	147
169714	QSOX2	quiescin sulfhydryl oxidase 2	0.023067747947770487	Novel	U	148
6048	RNF5	ring finger protein 5	0.02287822800130088	Novel	U	149
137964	GPAT4	glycerol-3-phosphate acyltransferase 4	0.02276466081134345	Novel	U	150
9710	GARRE1	granule associated Rac and RHOG effector 1	0.02268688785780311	Novel	U	151
9580	SOX13	SRY-box transcription factor 13	0.022491978463387442	Novel	U	152
26262	TSPAN17	tetraspanin 17	0.022442908916136175	Novel	U	153
64784	CRTC3	CREB regulated transcription coactivator 3	0.02231366771375932	Novel	U	154
23548	TTC33	tetratricopeptide repeat domain 33	0.022024735736763786	Novel	U	155
80143	SIKE1	suppressor of IKBKE 1	0.021991521251384195	Novel	U	156
125170	MIEF2	mitochondrial elongation factor 2	0.02196646119337941	Novel	U	157
1515	CTSV	cathepsin V	0.02187164167192827	Novel	U	158
7840	ALMS1	ALMS1 centrosome and basal body associated protein	0.021840037378805924	Novel	U	159
84856	LINC00839	long intergenic non-protein coding RNA 839	0.021683800724128826	Novel	U	160
9938	ARHGAP25	Rho GTPase activating protein 25	0.02155503443165221	Novel	U	161
100873463	RNA5SP202	RNA, 5S ribosomal pseudogene 202	0.021513121110708747	Novel	U	162
8933	RTL8C	retrotransposon Gag like 8C	0.021327049192823896	Novel	U	163
5187	PER1	period circadian regulator 1	0.021159722741059244	Novel	N	164
11145	PLAAT3	phospholipase A and acyltransferase 3	0.020653979879721132	Novel	U	165
1353	COX11	cytochrome c oxidase copper chaperone COX11	0.020614676525741144	Novel	U	166
135138	PACRG	parkin coregulated	0.0205596449131525	Novel	U	167
10322	SMYD5	SMYD family member 5	0.02027397982833054	Novel	U	168
7984	ARHGEF5	Rho guanine nucleotide exchange factor 5	0.020199642214330713	Novel	U	169
11234	HPS5	HPS5 biogenesis of lysosomal organelles complex 2 subunit 2	0.019986153231541025	Novel	N	170
10198	MPHOSPH9	M-phase phosphoprotein 9	0.01986240252184426	Novel	U	171
23642	SNHG1	small nucleolar RNA host gene 1	0.019789263765260925	Novel	U	172
25829	TMEM184B	transmembrane protein 184B	0.01969627796461393	Novel	U	173
55846	ITFG2	integrin alpha FG-GAP repeat containing 2	0.019431166458429367	Novel	U	174
10654	PMVK	phosphomevalonate kinase	0.01920715201921871	Novel	N	175
6483	ST3GAL2	ST3 beta-galactoside alpha-2,3-sialyltransferase 2	0.0191896089797353	Novel	U	176
115353	LRRC42	leucine rich repeat containing 42	0.019098219377535346	Novel	U	177
55002	TMCO3	transmembrane and coiled-coil domains 3	0.019017424499671566	Novel	U	178
1123	CHN1	chimerin 1	0.018690125017573698	Novel	N	179
57787	MARK4	microtubule affinity regulating kinase 4	0.018646018044898606	Novel	U	180
10716	TBR1	T-box brain transcription factor 1	0.018560657787978524	Novel	U	181
28981	IFT81	intraflagellar transport 81	0.01811487392129079	Novel	N	182
79147	FKRP	fukutin related protein	0.018088669903272656	Novel	N	183
10973	ASCC3	activating signal cointegrator 1 complex subunit 3	0.018050696542304224	Novel	U	184
100873861	RNU1-19P	RNA, U1 small nuclear 19, pseudogene	0.01794234387286707	Novel	U	185
25841	ABTB2	ankyrin repeat and BTB domain containing 2	0.017763374416488602	Novel	U	186
2861	GPR37	G protein-coupled receptor 37	0.017454174518201946	Novel	N	187
4112	MAGEB1	MAGE family member B1	0.01740938813724573	Novel	U	188
26993	AKAP8L	A-kinase anchoring protein 8 like	0.017354631735018142	Novel	U	189
54849	DEF8	differentially expressed in FDCP 8 homolog	0.017287305758244956	Novel	U	190
29	ABR	ABR activator of RhoGEF and GTPase	0.01712565201297472	Novel	U	191
24140	FTSJ1	FtsJ RNA 2'-O-methyltransferase 1	0.016847750551955663	Novel	N	192
9677	PPIP5K1	diphosphoinositol pentakisphosphate kinase 1	0.01683386664283631	Novel	U	193
51244	CCDC174	coiled-coil domain containing 174	0.016813379252557454	Novel	U	194
284889	MIF-AS1	MIF antisense RNA 1	0.01679762130185091	Novel	U	195
26865	RNU1-27P	RNA, U1 small nuclear 27, pseudogene	0.01675124728876832	Novel	U	196
90353	CTU1	cytosolic thiouridylase subunit 1	0.01654254827709069	Novel	U	197
57414	RHBDD2	rhomboid domain containing 2	0.016468333364390454	Novel	U	198
643161	FAM25A	family with sequence similarity 25 member A	0.016315212888866712	Novel	U	199
22934	RPIA	ribose 5-phosphate isomerase A	0.016057534354769722	Novel	U	200
4577	TRNV	tRNA	0.016050147035172962	Novel	N	201
7918	GPANK1	G-patch domain and ankyrin repeats 1	0.015947563687949848	Novel	U	202
8449	DHX16	DEAH-box helicase 16	0.015795041898823466	Novel	U	203
653447	HNRNPCP2	heterogeneous nuclear ribonucleoprotein C pseudogene 2	0.01573431759966793	Novel	U	204
27328	PCDH11X	protocadherin 11 X-linked	0.015715263074731953	Novel	N	205
11188	NISCH	nischarin	0.015688947990472654	Novel	U	206
23536	ADAT1	adenosine deaminase tRNA specific 1	0.01560660378447663	Novel	U	207
51735	RAPGEF6	Rap guanine nucleotide exchange factor 6	0.015482663933447934	Novel	U	208
84193	SETD3	SET domain containing 3, actin histidine methyltransferase	0.015456330498478835	Novel	U	209
117608	ZNF354B	zinc finger protein 354B	0.015344442640535843	Novel	U	210
1968	EIF2S3	eukaryotic translation initiation factor 2 subunit gamma	0.015236472310575056	Novel	N	211
5480	PPIC	peptidylprolyl isomerase C	0.015230486773405322	Novel	U	212
165324	UBXN2A	UBX domain protein 2A	0.015041517198427593	Novel	U	213
10906	TRAFD1	TRAF-type zinc finger domain containing 1	0.014887161969934039	Novel	U	214
123811	CEP20	centrosomal protein 20	0.014872148321303857	Novel	U	215
28987	NOB1	NIN1 (RPN12) binding protein 1 homolog	0.01454388487655657	Novel	U	216
64902	AGXT2	alanine--glyoxylate aminotransferase 2	0.014534803704210895	Novel	U	217
22904	SBNO2	strawberry notch homolog 2	0.014448258592753642	Novel	U	218
100507118	PRC1-AS1	PRC1 antisense RNA 1	0.014275214211068425	Novel	U	219
54471	MIEF1	mitochondrial elongation factor 1	0.014189983246397279	Novel	U	220
2034	EPAS1	endothelial PAS domain protein 1	0.013961873591697389	Novel	N	221
100527963	PMF1-BGLAP	PMF1-BGLAP readthrough	0.01393146166036852	Novel	U	222
57103	TIGAR	TP53 induced glycolysis regulatory phosphatase	0.01392374259569771	Novel	U	223
100293516	ZNF587B	zinc finger protein 587B	0.013862926958165961	Novel	U	224
8727	CTNNAL1	catenin alpha like 1	0.013817215042670158	Novel	U	225
2887	GRB10	growth factor receptor bound protein 10	0.013792371618313284	Novel	U	226
56704	JPH1	junctophilin 1	0.0136680590012746	Novel	N	227
54509	RHOF	ras homolog family member F, filopodia associated	0.013475887026356957	Novel	U	228
100169759	RNA5S8	RNA, 5S ribosomal 8	0.013408078539365632	Novel	U	229
51268	PIPOX	pipecolic acid and sarcosine oxidase	0.01331102600409805	Novel	N	230
84293	PRXL2A	peroxiredoxin like 2A	0.013224740798985741	Novel	U	231
10948	STARD3	StAR related lipid transfer domain containing 3	0.013218691313513118	Novel	U	232
200576	PIKFYVE	phosphoinositide kinase, FYVE-type zinc finger containing	0.013218103762614413	Novel	N	233
51374	ATRAID	all-trans retinoic acid induced differentiation factor	0.013143414057065178	Novel	U	234
25825	BACE2	beta-secretase 2	0.013080558348786424	Novel	U	235
56942	CMC2	C-X9-C motif containing 2	0.012993959946888331	Novel	U	236
171546	SPTSSA	serine palmitoyltransferase small subunit A	0.012906504938858228	Novel	U	237
23357	ANGEL1	angel homolog 1	0.012845403824893657	Novel	U	238
8079	MLF2	myeloid leukemia factor 2	0.012799960205369724	Novel	U	239
1455	CSNK1G2	casein kinase 1 gamma 2	0.012668225218810388	Novel	U	240
5529	PPP2R5E	protein phosphatase 2 regulatory subunit B'epsilon	0.012578361722735043	Novel	U	241
284801	MIR663AHG	MIR663A host gene	0.012531900866696782	Novel	U	242
91662	NLRP12	NLR family pyrin domain containing 12	0.012468256372557404	Novel	N	243
26864	RNVU1-7	RNA, variant U1 small nuclear 7	0.0123942960502823	Novel	U	244
55686	MREG	melanoregulin	0.012381476801872432	Novel	U	245
79939	SLC35E1	solute carrier family 35 member E1	0.01225307205472414	Novel	U	246
285463	CTBP1-AS	CTBP1 antisense RNA	0.012249581693798254	Novel	U	247
197335	WDR90	WD repeat domain 90	0.012193027805291572	Novel	U	248
2119	ETV5	ETS variant transcription factor 5	0.012110084022697603	Novel	U	249
483	ATP1B3	ATPase Na+/K+ transporting subunit beta 3	0.012041563717975667	Novel	U	250
130916	MTERF4	mitochondrial transcription termination factor 4	0.011908614323266323	Novel	U	251
79158	GNPTAB	N-acetylglucosamine-1-phosphate transferase subunits alpha and beta	0.01175876063144142	Novel	N	252
388152	GOLGA2P7	GOLGA2 pseudogene 7	0.011704272136785586	Novel	U	253
4664	NAB1	NGFI-A binding protein 1	0.01164922370344215	Novel	U	254
23093	TTLL5	tubulin tyrosine ligase like 5	0.011611700469720635	Novel	U	255
317762	CCDC85C	coiled-coil domain containing 85C	0.01153591410320374	Novel	U	256
222166	MTURN	maturin, neural progenitor differentiation regulator homolog	0.011438328571502968	Novel	U	257
57002	YAE1	YAE1 maturation factor of ABCE1	0.011400837799365663	Novel	U	258
54332	GDAP1	ganglioside induced differentiation associated protein 1	0.0112889395988879	Novel	N	259
399942	TUBAP2	tubulin alpha pseudogene 2	0.0111231782059387	Novel	U	260
100873513	RNA5SP259	RNA, 5S ribosomal pseudogene 259	0.011008367028897023	Novel	U	261
9700	ESPL1	extra spindle pole bodies like 1, separase	0.010978964219907161	Novel	N	262
79716	NPEPL1	aminopeptidase like 1	0.010973590126780623	Novel	U	263
9265	CYTH3	cytohesin 3	0.010969085698983517	Novel	U	264
170850	KCNG3	potassium voltage-gated channel modifier subfamily G member 3	0.010933738726378973	Novel	U	265
900	CCNG1	cyclin G1	0.010930972381294255	Novel	U	266
6082	SNORD20	small nucleolar RNA, C/D box 20	0.010876037315185095	Novel	U	267
6650	CAPN15	calpain 15	0.010866640180220133	Novel	U	268
10144	FAM13A	family with sequence similarity 13 member A	0.010663550136592027	Novel	N	269
100873308	RNA5SP74	RNA, 5S ribosomal pseudogene 74	0.010650996315820728	Novel	U	270
54949	SDHAF2	succinate dehydrogenase complex assembly factor 2	0.01061228751612411	Novel	N	271
23576	DDAH1	dimethylarginine dimethylaminohydrolase 1	0.01058131142446173	Novel	U	272
124401	ANKS3	ankyrin repeat and sterile alpha motif domain containing 3	0.010570625733018629	Novel	N	273
8600	TNFSF11	TNF superfamily member 11	0.010540428217603735	Novel	N	274
4071	TM4SF1	transmembrane 4 L six family member 1	0.0104818327955445	Novel	U	275
100529209	RNASEK-C17orf49	RNASEK-C17orf49 readthrough	0.010452531310167818	Novel	U	276
11228	RASSF8	Ras association domain family member 8	0.010434305166938726	Novel	N	277
728377	ARHGEF34P	Rho guanine nucleotide exchange factor 34, pseudogene	0.010385881934254168	Novel	U	278
22839	DLGAP4	DLG associated protein 4	0.010381464985111487	Novel	U	279
100533952	RBAK-RBAKDN	RBAK-RBAKDN readthrough	0.010284705452212786	Novel	U	280
100287559	ADPGK-AS1	ADPGK antisense RNA 1	0.01017022537872311	Novel	U	281
25818	KLK5	kallikrein related peptidase 5	0.010140198330967631	Novel	U	282
3164	NR4A1	nuclear receptor subfamily 4 group A member 1	0.01013421157644807	Novel	N	283
8569	MKNK1	MAPK interacting serine/threonine kinase 1	0.010095813537212697	Novel	U	284
60674	GAS5	growth arrest specific 5	0.010093173183618737	Novel	U	285
85391	SNORD14E	small nucleolar RNA, C/D box 14E	0.010035039420565809	Novel	U	286
51100	SH3GLB1	SH3 domain containing GRB2 like, endophilin B1	0.01001674871265488	Novel	U	287
114790	STK11IP	serine/threonine kinase 11 interacting protein	0.010014018163932076	Novel	U	288
100507398	INTS6-AS1	INTS6 antisense RNA 1	0.0099457315892459	Novel	U	289
8502	PKP4	plakophilin 4	0.009815128305801507	Novel	U	290
54733	SLC35F2	solute carrier family 35 member F2	0.009797713025174537	Novel	U	291
51306	FAM13B	family with sequence similarity 13 member B	0.009740751439390266	Novel	U	292
23265	EXOC7	exocyst complex component 7	0.009662863145201336	Novel	U	293
200186	CRTC2	CREB regulated transcription coactivator 2	0.009653730023628598	Novel	U	294
724033	MIR663A	microRNA 663a	0.009598262458380231	Novel	U	295
56121	PCDHB15	protocadherin beta 15	0.009574391233697873	Novel	U	296
55204	GOLPH3L	golgi phosphoprotein 3 like	0.00953792473579274	Novel	U	297
8291	DYSF	dysferlin	0.009533507391111543	Novel	N	298
81839	VANGL1	VANGL planar cell polarity protein 1	0.009504226432905463	Novel	U	299
81573	ANKRD13C	ankyrin repeat domain 13C	0.009425294277516804	Novel	U	300
3267	AGFG1	ArfGAP with FG repeats 1	0.009332269280096629	Novel	U	301
141	ADPRH	ADP-ribosylarginine hydrolase	0.009321766027896859	Novel	U	302
84245	MRI1	methylthioribose-1-phosphate isomerase 1	0.00931368075740186	Novel	U	303
118460	EXOSC6	exosome component 6	0.009295923615199179	Novel	U	304
100169756	RNA5S5	RNA, 5S ribosomal 5	0.009211465875450377	Novel	U	305
2158	F9	coagulation factor IX	0.0092010592993472	Novel	N	306
741	ZNHIT2	zinc finger HIT-type containing 2	0.009168003106926321	Novel	U	307
138649	ANKRD19P	ankyrin repeat domain 19, pseudogene	0.00897152004083867	Novel	U	308
23108	RAP1GAP2	RAP1 GTPase activating protein 2	0.008953405458948188	Novel	U	309
100169751	RNA5S1	RNA, 5S ribosomal 1	0.008952156871939227	Novel	U	310
6280	S100A9	S100 calcium binding protein A9	0.008907419086213944	Novel	N	311
54902	TTC19	tetratricopeptide repeat domain 19	0.008858418368295805	Novel	N	312
11336	EXOC3	exocyst complex component 3	0.00881078912735374	Novel	U	313
85465	SELENOI	selenoprotein I	0.008795563889940426	Novel	N	314
317	APAF1	apoptotic peptidase activating factor 1	0.008786710144617387	Novel	N	315
100134869	UBE2Q2P2	ubiquitin conjugating enzyme E2 Q2 pseudogene 2	0.008751387994472316	Novel	U	316
9791	PTDSS1	phosphatidylserine synthase 1	0.008724690942905854	Novel	N	317
84231	TRAF7	TNF receptor associated factor 7	0.008713622310661664	Novel	N	318
3992	FADS1	fatty acid desaturase 1	0.008695585742324399	Novel	U	319
29916	SNX11	sorting nexin 11	0.00868895347071573	Novel	U	320
3661	IRF3	interferon regulatory factor 3	0.008580168750291441	Novel	U	321
148932	MOB3C	MOB kinase activator 3C	0.008511559058455203	Novel	U	322
84542	KIAA1841	KIAA1841	0.008477337695167725	Novel	U	323
27291	R3HCC1L	R3H domain and coiled-coil containing 1 like	0.008462844487746014	Novel	U	324
9567	GTPBP1	GTP binding protein 1	0.008413654307114066	Novel	U	325
729209	RPSAP26	ribosomal protein SA pseudogene 26	0.008410437415041334	Novel	U	326
729211	KRT18P15	keratin 18 pseudogene 15	0.008391703916097957	Novel	U	327
9284	NPIPA1	nuclear pore complex interacting protein family member A1	0.008374341070012052	Novel	U	328
165829	GPR156	G protein-coupled receptor 156	0.008277526583688627	Novel	U	329
253782	CERS6	ceramide synthase 6	0.008275103973516941	Novel	U	330
645000	RPS3P6	ribosomal protein S3 pseudogene 6	0.008242586986654081	Novel	U	331
101929639	B4GALT1-AS1	B4GALT1 antisense RNA 1	0.008212715432253583	Novel	U	332
55166	CENPQ	centromere protein Q	0.008152897600929722	Novel	U	333
56971	CEACAM19	CEA cell adhesion molecule 19	0.008150406343038201	Novel	U	334
378706	RN7SL2	RNA component of signal recognition particle 7SL2	0.008117302260402389	Novel	U	335
11278	KLF12	Kruppel like factor 12	0.00806611071256141	Novel	U	336
51308	REEP2	receptor accessory protein 2	0.008054462466262144	Novel	N	337
57537	SORCS2	sortilin related VPS10 domain containing receptor 2	0.008039242022851011	Novel	U	338
23336	SYNM	synemin	0.008017023402922582	Novel	U	339
91746	YTHDC1	YTH domain containing 1	0.00798739772218578	Novel	U	340
5602	MAPK10	mitogen-activated protein kinase 10	0.007959447377923272	Novel	N	341
100169763	RNA5S12	RNA, 5S ribosomal 12	0.00789559906228156	Novel	U	342
114049	BUD23	BUD23 rRNA methyltransferase and ribosome maturation factor	0.00789369192616519	Novel	U	343
29965	CDIP1	cell death inducing p53 target 1	0.00777849909081866	Novel	U	344
60485	SAV1	salvador family WW domain containing protein 1	0.0077680277870043135	Novel	U	345
6239	RREB1	ras responsive element binding protein 1	0.0077264693108667565	Novel	N	346
100873557	RNA5SP506	RNA, 5S ribosomal pseudogene 506	0.007724045660762231	Novel	U	347
84286	TMEM175	transmembrane protein 175	0.007685077646750263	Novel	U	348
118471	PRAP1	proline rich acidic protein 1	0.007678584616621327	Novel	U	349
100169762	RNA5S11	RNA, 5S ribosomal 11	0.007598456007511512	Novel	U	350
11104	KATNA1	katanin catalytic subunit A1	0.007582487199719292	Novel	U	351
9526	MPDU1	mannose-P-dolichol utilization defect 1	0.00754619817742333	Novel	N	352
51271	UBAP1	ubiquitin associated protein 1	0.007508890016180346	Novel	N	353
390354	RPL18AP3	ribosomal protein L18a pseudogene 3	0.007502404653297161	Novel	U	354
26870	RNU1-2	RNA, U1 small nuclear 2	0.007488013976334352	Novel	U	355
4285	MIPEP	mitochondrial intermediate peptidase	0.007481594559135013	Novel	N	356
5128	CDK17	cyclin dependent kinase 17	0.007462534448036879	Novel	U	357
201725	C4orf46	chromosome 4 open reading frame 46	0.007455371957702969	Novel	U	358
150356	CHADL	chondroadherin like	0.007400708973042182	Novel	U	359
84300	UQCC2	ubiquinol-cytochrome c reductase complex assembly factor 2	0.007386503201651134	Novel	N	360
100500862	MIR3648-1	microRNA 3648-1	0.007362244691587706	Novel	U	361
57619	SHROOM3	shroom family member 3	0.007360705200489251	Novel	U	362
100533970	P2RX5-TAX1BP3	P2RX5-TAX1BP3 readthrough (NMD candidate)	0.007355918433205437	Novel	U	363
6305	SBF1	SET binding factor 1	0.007346641181050727	Novel	N	364
55326	AGPAT5	1-acylglycerol-3-phosphate O-acyltransferase 5	0.007329409967607718	Novel	U	365
10742	RAI2	retinoic acid induced 2	0.007310705254352643	Novel	U	366
56907	SPIRE1	spire type actin nucleation factor 1	0.007304654095606509	Novel	U	367
883	KYAT1	kynurenine aminotransferase 1	0.00728968452769373	Novel	N	368
4103	MAGEA4	MAGE family member A4	0.0072287772740098856	Novel	U	369
10580	SORBS1	sorbin and SH3 domain containing 1	0.00722072906702777	Novel	U	370
64225	ATL2	atlastin GTPase 2	0.0072071428571492645	Novel	U	371
100418811	KRT8P34	keratin 8 pseudogene 34	0.007173640790270674	Novel	U	372
29015	SLC43A3	solute carrier family 43 member 3	0.007164020154294157	Novel	N	373
3205	HOXA9	homeobox A9	0.007160072158882666	Novel	N	374
51633	OTUD6B	OTU deubiquitinase 6B	0.007153719978382852	Novel	U	375
677808	SNORA23	small nucleolar RNA, H/ACA box 23	0.00711806342327384	Novel	U	376
54765	TRIM44	tripartite motif containing 44	0.007004933880888689	Novel	N	377
440400	RNASEK	ribonuclease K	0.006954518339884989	Novel	U	378
9338	TCEAL1	transcription elongation factor A like 1	0.006939026089841071	Novel	U	379
51473	DCDC2	doublecortin domain containing 2	0.006896970278098352	Novel	N	380
11022	TDRKH	tudor and KH domain containing	0.0068959038631044925	Novel	U	381
55529	PIP4P2	phosphatidylinositol-4,5-bisphosphate 4-phosphatase 2	0.006886794412928598	Novel	U	382
5649	RELN	reelin	0.006826570640527278	Novel	N	383
57409	MIF4GD	MIF4G domain containing	0.006821376762210681	Novel	U	384
55182	RNF220	ring finger protein 220	0.0068207668024110706	Novel	U	385
5723	PSPH	phosphoserine phosphatase	0.006806676731503225	Novel	N	386
100507423	MKNK1-AS1	MKNK1 antisense RNA 1	0.006751671564423067	Novel	U	387
80071	CCDC15	coiled-coil domain containing 15	0.006748293625881689	Novel	U	388
121506	ERP27	endoplasmic reticulum protein 27	0.006745450515460679	Novel	U	389
11018	TMED1	transmembrane p24 trafficking protein 1	0.0067197666796257475	Novel	U	390
51527	GSKIP	GSK3B interacting protein	0.006717586694655956	Novel	N	391
132884	EVC2	EvC ciliary complex subunit 2	0.006716148183639233	Novel	U	392
100873612	RNA5SP352	RNA, 5S ribosomal pseudogene 352	0.0066890698301276166	Novel	U	393
101926888	RALY-AS1	RALY antisense RNA 1	0.006685360312339838	Novel	U	394
10988	METAP2	methionyl aminopeptidase 2	0.0066815455221006115	Novel	U	395
145226	RDH12	retinol dehydrogenase 12	0.0066799806454795755	Novel	U	396
153733	CCDC112	coiled-coil domain containing 112	0.006671654158936927	Novel	U	397
260294	NSUN5P2	NSUN5 pseudogene 2	0.006627056975672963	Novel	U	398
4543	MTNR1A	melatonin receptor 1A	0.006595884564886687	Novel	U	399
7266	DNAJC7	DnaJ heat shock protein family (Hsp40) member C7	0.00658684407599892	Novel	N	400
78994	PRR14	proline rich 14	0.006532880003060906	Novel	U	401
51172	NAGPA	N-acetylglucosamine-1-phosphodiester alpha-N-acetylglucosaminidase	0.006529527170346441	Novel	U	402
23096	IQSEC2	IQ motif and Sec7 domain ArfGEF 2	0.006500896971081947	Novel	N	403
140707	BRI3BP	BRI3 binding protein	0.00649198809428009	Novel	U	404
1896	EDA	ectodysplasin A	0.006473685892283329	Novel	N	405
84747	UNC119B	unc-119 lipid binding chaperone B	0.0064240542117008186	Novel	U	406
1508	CTSB	cathepsin B	0.00638186870143861	Novel	N	407
101926987	DLGAP4-AS1	DLGAP4 antisense RNA 1	0.006234906318547004	Novel	U	408
114826	SMYD4	SET and MYND domain containing 4	0.006214420370722874	Novel	N	409
6079	SNORD15A	small nucleolar RNA, C/D box 15A	0.00620700402771102	Novel	N	410
5518	PPP2R1A	protein phosphatase 2 scaffold subunit Aalpha	0.006188145968532152	Novel	N	411
100126299	VTRNA2-1	vault RNA 2-1	0.006186165190828703	Novel	U	412
8481	OFD1	OFD1 centriole and centriolar satellite protein	0.00615912015831185	Novel	U	413
116224	PABIR1	PP2A Aalpha (PPP2R1A) and B55A (PPP2R2A) interacting phosphatase regulator 1	0.006153688100829327	Novel	U	414
222658	KCTD20	potassium channel tetramerization domain containing 20	0.006147862391343084	Novel	U	415
10494	STK25	serine/threonine kinase 25	0.006122253176608815	Novel	U	416
9127	P2RX6	purinergic receptor P2X 6	0.0061052636955408685	Novel	U	417
51010	EXOSC3	exosome component 3	0.006090739577046001	Novel	N	418
89958	SAPCD2	suppressor APC domain containing 2	0.0060636968192638715	Novel	U	419
51186	TCEAL9	transcription elongation factor A like 9	0.006031600648880512	Novel	U	420
55300	PI4K2B	phosphatidylinositol 4-kinase type 2 beta	0.006010622493749418	Novel	U	421
51604	PIGT	phosphatidylinositol glycan anchor biosynthesis class T	0.006008358616543243	Novel	N	422
51202	DDX47	DEAD-box helicase 47	0.005965920260542974	Novel	U	423
55815	TSNAXIP1	translin associated factor X interacting protein 1	0.0059335165857584615	Novel	U	424
5076	PAX2	paired box 2	0.005921661813407298	Novel	N	425
54834	GDAP2	ganglioside induced differentiation associated protein 2	0.0059168586397877225	Novel	U	426
54961	SSH3	slingshot protein phosphatase 3	0.005907145882052049	Novel	U	427
221710	SMIM13	small integral membrane protein 13	0.0059014639121273615	Novel	U	428
729156	GTF2IRD1P1	GTF2I repeat domain containing 1 pseudogene 1	0.005893138941436612	Novel	U	429
384	ARG2	arginase 2	0.005882268499943681	Novel	U	430
351	APP	amyloid beta precursor protein	0.005864242379334439	Novel	N	431
10369	CACNG2	calcium voltage-gated channel auxiliary subunit gamma 2	0.0058601788246031485	Novel	N	432
51592	TRIM33	tripartite motif containing 33	0.005854008841236979	Novel	N	433
83744	ZNF484	zinc finger protein 484	0.005839544183921956	Novel	U	434
9303	SNORD25	small nucleolar RNA, C/D box 25	0.0057744051471848	Novel	U	435
388403	YPEL2	yippee like 2	0.0057645858003809915	Novel	U	436
595101	SMG1P5	SMG1 pseudogene 5	0.005696843188543751	Novel	U	437
1181	CLCN2	chloride voltage-gated channel 2	0.0056867492673191656	Novel	N	438
4784	NFIX	nuclear factor I X	0.005686488783289113	Novel	U	439
346	APOC4	apolipoprotein C4	0.005644142330153481	Novel	U	440
100113393	SNORD12B	small nucleolar RNA, C/D box 12B	0.005614429139327456	Novel	U	441
10904	BLCAP	BLCAP apoptosis inducing factor	0.005612587309955096	Novel	U	442
84281	C2orf88	chromosome 2 open reading frame 88	0.0055905996333938035	Novel	N	443
407018	MIR27A	microRNA 27a	0.005517635167562731	Novel	N	444
91543	RSAD2	radical S-adenosyl methionine domain containing 2	0.005498754102278128	Novel	N	445
100169768	RNA5S17	RNA, 5S ribosomal 17	0.005469248969339826	Novel	U	446
23743	BHMT2	betaine--homocysteine S-methyltransferase 2	0.005460927894640182	Novel	N	447
5427	POLE2	DNA polymerase epsilon 2, accessory subunit	0.005400816551556187	Novel	U	448
1160	CKMT2	creatine kinase, mitochondrial 2	0.005387804912341432	Novel	U	449
9318	COPS2	COP9 signalosome subunit 2	0.005380913123374537	Novel	N	450
100418910	ACTG1P14	actin gamma 1 pseudogene 14	0.0053707605187322425	Novel	U	451
50486	G0S2	G0/G1 switch 2	0.005337849291518647	Novel	N	452
677	ZFP36L1	ZFP36 ring finger protein like 1	0.005337478160418502	Novel	U	453
100169761	RNA5S10	RNA, 5S ribosomal 10	0.005332226492891102	Novel	U	454
81550	TDRD3	tudor domain containing 3	0.00530280853860951	Novel	U	455
11146	GLMN	glomulin, FKBP associated protein	0.005291947301905829	Novel	U	456
4326	MMP17	matrix metallopeptidase 17	0.005273762783038481	Novel	U	457
10273	STUB1	STIP1 homology and U-box containing protein 1	0.005251088815207239	Novel	N	458
253738	EBF3	EBF transcription factor 3	0.005249210970429319	Novel	U	459
50515	CHST11	carbohydrate sulfotransferase 11	0.0052225996523113305	Novel	U	460
100887067	KRT8P48	keratin 8 pseudogene 48	0.0052103468538560625	Novel	U	461
654322	SNORA13	small nucleolar RNA, H/ACA box 13	0.005202067174334654	Novel	U	462
5930	RBBP6	RB binding protein 6, ubiquitin ligase	0.005186138030966279	Novel	U	463
5198	PFAS	phosphoribosylformylglycinamidine synthase	0.005174713402541416	Novel	U	464
100852407	CARS1-AS1	CARS1 antisense RNA 1	0.005152133511169096	Novel	U	465
100169753	RNA5S2	RNA, 5S ribosomal 2	0.005150046619661028	Novel	U	466
9437	NCR1	natural cytotoxicity triggering receptor 1	0.005117650697841569	Novel	U	467
11007	CCDC85B	coiled-coil domain containing 85B	0.005091922735612858	Novel	U	468
78990	OTUB2	OTU deubiquitinase, ubiquitin aldehyde binding 2	0.005084019943037947	Novel	U	469
4055	LTBR	lymphotoxin beta receptor	0.005075826678169269	Novel	N	470
100133093	FAM25G	family with sequence similarity 25 member G	0.0050434877369706045	Novel	U	471
10422	UBAC1	UBA domain containing 1	0.005029452698677504	Novel	U	472
56912	IFT46	intraflagellar transport 46	0.005020731416215499	Novel	U	473
100169760	RNA5S9	RNA, 5S ribosomal 9	0.005006084867047374	Novel	U	474
100132594	PGAM1P5	phosphoglycerate mutase 1 pseudogene 5	0.004992631023503013	Novel	U	475
51329	ARL6IP4	ADP ribosylation factor like GTPase 6 interacting protein 4	0.004991565395124415	Novel	U	476
200407	CREG2	cellular repressor of E1A stimulated genes 2	0.00497646796131291	Novel	U	477
23254	KAZN	kazrin, periplakin interacting protein	0.0049749201265350896	Novel	U	478
1454	CSNK1E	casein kinase 1 epsilon	0.004958994843424421	Novel	U	479
26353	HSPB8	heat shock protein family B (small) member 8	0.004946939560318165	Novel	N	480
4093	SMAD9	SMAD family member 9	0.004938292667375508	Novel	N	481
22861	NLRP1	NLR family pyrin domain containing 1	0.004927990781437502	Novel	U	482
440416	CCDC144NL-AS1	CCDC144NL antisense RNA 1	0.004910783736679601	Novel	U	483
91768	CABLES1	Cdk5 and Abl enzyme substrate 1	0.0048859700814722715	Novel	U	484
57228	SMAGP	small cell adhesion glycoprotein	0.004884775079956208	Novel	U	485
255252	LRRC57	leucine rich repeat containing 57	0.004867979582979489	Novel	U	486
116938	SNORD83B	small nucleolar RNA, C/D box 83B	0.004865913076856495	Novel	U	487
727956	SDHAP2	succinate dehydrogenase complex flavoprotein subunit A pseudogene 2	0.004857061980304731	Novel	U	488
100505624	GTF3C2-AS1	GTF3C2 antisense RNA 1	0.004855950199929858	Novel	U	489
25776	CBY1	chibby family member 1, beta catenin antagonist	0.004842170183931027	Novel	U	490
26866	RNU1-28P	RNA, U1 small nuclear 28, pseudogene	0.004799781168108087	Novel	U	491
1337	COX6A1	cytochrome c oxidase subunit 6A1	0.004798050631316538	Novel	N	492
54929	TMEM161A	transmembrane protein 161A	0.004742318186382453	Novel	U	493
101954273	RNVU1-1	RNA, variant U1 small nuclear 1	0.0047381204510039375	Novel	U	494
387522	PEDS1-UBE2V1	PEDS1-UBE2V1 readthrough	0.004737786628910104	Novel	U	495
114793	FMNL2	formin like 2	0.004723109292101271	Novel	U	496
91433	RCCD1	RCC1 domain containing 1	0.004710274475267679	Novel	U	497
338811	TAFA2	TAFA chemokine like family member 2	0.004702113167470779	Novel	N	498
64105	CENPK	centromere protein K	0.004692283684796015	Novel	U	499
8870	IER3	immediate early response 3	0.004688135235703996	Novel	N	500
1174	AP1S1	adaptor related protein complex 1 subunit sigma 1	0.004669482713420449	Novel	N	501
101954266	RNVU1-14	RNA, variant U1 small nuclear 14	0.004662527370921815	Novel	U	502
386627	SAP30L-AS1	SAP30L antisense RNA 1 (head to head)	0.0046556076344066695	Novel	U	503
26834	RNU4-2	RNA, U4 small nuclear 2	0.0046451084809441545	Novel	U	504
11224	RPL35	ribosomal protein L35	0.004631853660870229	Novel	N	505
9855	FARP2	FERM, ARH/RhoGEF and pleckstrin domain protein 2	0.00461599726355344	Novel	N	506
1571	CYP2E1	cytochrome P450 family 2 subfamily E member 1	0.004607739479944679	Novel	N	507
7855	FZD5	frizzled class receptor 5	0.0045974162299981716	Novel	N	508
64770	CCDC14	coiled-coil domain containing 14	0.004593191438120083	Novel	U	509
84108	PCGF6	polycomb group ring finger 6	0.0045754660606389394	Novel	U	510
140576	S100A16	S100 calcium binding protein A16	0.0045689098728825496	Novel	U	511
80196	RNF34	ring finger protein 34	0.004554441321220475	Novel	N	512
796	CALCA	calcitonin related polypeptide alpha	0.004545763593202109	Novel	N	513
28952	CCDC22	coiled-coil domain containing 22	0.004530977594227641	Novel	U	514
388135	INSYN1	inhibitory synaptic factor 1	0.004521216740378268	Novel	U	515
25821	MTO1	mitochondrial tRNA translation optimization 1	0.004509380070071966	Novel	N	516
4947	OAZ2	ornithine decarboxylase antizyme 2	0.004505410367300872	Novel	U	517
100130562	RPS2P5	ribosomal protein S2 pseudogene 5	0.004489370570189492	Novel	U	518
221692	PHACTR1	phosphatase and actin regulator 1	0.004487429627931375	Novel	N	519
27283	TINAG	tubulointerstitial nephritis antigen	0.004477966635953953	Novel	U	520
64506	CPEB1	cytoplasmic polyadenylation element binding protein 1	0.0044569492253176655	Novel	N	521
388969	C2orf68	chromosome 2 open reading frame 68	0.004449229944648547	Novel	U	522
91653	BOC	BOC cell adhesion associated, oncogene regulated	0.004448568653967344	Novel	N	523
101929145	PPP3CB-AS1	PPP3CB antisense RNA 1 (head to head)	0.004444219726219189	Novel	U	524
348793	WDR53	WD repeat domain 53	0.004443479786154797	Novel	U	525
26869	RNU1-3	RNA, U1 small nuclear 3	0.004428694281956779	Novel	U	526
27237	ARHGEF16	Rho guanine nucleotide exchange factor 16	0.004424048280858827	Novel	U	527
51668	HSPB11	heat shock protein family B (small) member 11	0.004423759603009051	Novel	U	528
4539	ND4L	NADH dehydrogenase subunit 4L	0.004419173301961503	Novel	N	529
9825	SPATA2	spermatogenesis associated 2	0.004353788820981114	Novel	U	530
55223	TRIM62	tripartite motif containing 62	0.0043403385383184645	Novel	U	531
389161	ANKUB1	ankyrin repeat and ubiquitin domain containing 1	0.004328513410213937	Novel	U	532
152002	XXYLT1	xyloside xylosyltransferase 1	0.004319998356592045	Novel	N	533
2356	FPGS	folylpolyglutamate synthase	0.004310399001640306	Novel	N	534
10087	CERT1	ceramide transporter 1	0.004307170867841119	Novel	N	535
80060	GNL3LP1	G protein nucleolar 3 like pseudogene 1	0.004289070832590322	Novel	U	536
23418	CRB1	crumbs cell polarity complex component 1	0.0042666462203844275	Novel	U	537
755	CFAP410	cilia and flagella associated protein 410	0.004264668323550965	Novel	U	538
79172	CENPO	centromere protein O	0.004263671057332986	Novel	U	539
1562	CYP2C18	cytochrome P450 family 2 subfamily C member 18	0.00426056879900259	Novel	N	540
23514	SPIDR	scaffold protein involved in DNA repair	0.0042553396316412475	Novel	N	541
5362	PLXNA2	plexin A2	0.00424978149187372	Novel	U	542
79892	MCMBP	minichromosome maintenance complex binding protein	0.004189020798251706	Novel	U	543
57104	PNPLA2	patatin like phospholipase domain containing 2	0.004177680700527372	Novel	N	544
85451	UNK	unk zinc finger	0.004158399861694922	Novel	U	545
5563	PRKAA2	protein kinase AMP-activated catalytic subunit alpha 2	0.004157749755745006	Novel	N	546
255812	SDHAP1	succinate dehydrogenase complex flavoprotein subunit A pseudogene 1	0.004152129119984162	Novel	U	547
89891	DYNC2I2	dynein 2 intermediate chain 2	0.0041335816671751405	Novel	N	548
100421865	EEF1A1P3	eukaryotic translation elongation factor 1 alpha 1 pseudogene 3	0.004131781914539792	Novel	U	549
29028	ATAD2	ATPase family AAA domain containing 2	0.004125715945563749	Novel	U	550
55722	CEP72	centrosomal protein 72	0.0041125886148448455	Novel	U	551
10785	WDR4	WD repeat domain 4	0.004077946597353376	Novel	N	552
54859	ELP6	elongator acetyltransferase complex subunit 6	0.004073501331306548	Novel	U	553
6575	SLC20A2	solute carrier family 20 member 2	0.0040708325287460104	Novel	N	554
3934	LCN2	lipocalin 2	0.004047412747575432	Novel	N	555
83851	SYT16	synaptotagmin 16	0.0040398231431369785	Novel	U	556
84803	GPAT3	glycerol-3-phosphate acyltransferase 3	0.004032003317642305	Novel	U	557
5526	PPP2R5B	protein phosphatase 2 regulatory subunit B'beta	0.0040223069390167105	Novel	U	558
56882	CDC42SE1	CDC42 small effector 1	0.004013475973727201	Novel	U	559
57669	EPB41L5	erythrocyte membrane protein band 4.1 like 5	0.004010663041725541	Novel	U	560
84676	TRIM63	tripartite motif containing 63	0.003980132044663882	Novel	N	561
80025	PANK2	pantothenate kinase 2	0.003962539942818557	Novel	N	562
26191	PTPN22	protein tyrosine phosphatase non-receptor type 22	0.003959005911406014	Novel	N	563
4113	MAGEB2	MAGE family member B2	0.0039489798446349835	Novel	U	564
10555	AGPAT2	1-acylglycerol-3-phosphate O-acyltransferase 2	0.003946702345887802	Novel	N	565
57446	NDRG3	NDRG family member 3	0.003915795806058159	Novel	U	566
55558	PLXNA3	plexin A3	0.003898079971719809	Novel	N	567
595100	SNORD18C	small nucleolar RNA, C/D box 18C	0.0038698061369062007	Novel	U	568
100873832	RNU5E-6P	RNA, U5E small nuclear 6, pseudogene	0.0038650175054809684	Novel	U	569
266655	BRD3OS	BRD3 opposite strand	0.003852004725053817	Novel	U	570
79581	SLC52A2	solute carrier family 52 member 2	0.003845875556177927	Novel	U	571
83657	DYNLRB2	dynein light chain roadblock-type 2	0.003831120207115786	Novel	U	572
285513	GPRIN3	GPRIN family member 3	0.0038281167338493948	Novel	U	573
5192	PEX10	peroxisomal biogenesis factor 10	0.0038255749923164295	Novel	N	574
283267	LINC00294	long intergenic non-protein coding RNA 294	0.003823591740053304	Novel	U	575
221838	EEF1A1P6	eukaryotic translation elongation factor 1 alpha 1 pseudogene 6	0.0038233235624410273	Novel	U	576
56929	FEM1C	fem-1 homolog C	0.0038028219601652794	Novel	U	577
11334	TUSC2	tumor suppressor 2, mitochondrial calcium regulator	0.0038014408491817506	Novel	U	578
10116	FEM1B	fem-1 homolog B	0.0037824543891604033	Novel	U	579
80144	FRAS1	Fraser extracellular matrix complex subunit 1	0.0037804896411796295	Novel	U	580
284029	LINC00324	long intergenic non-protein coding RNA 324	0.003777420483465627	Novel	U	581
80851	SH3BP5L	SH3 binding domain protein 5 like	0.0037545988919070383	Novel	U	582
25820	ARIH1	ariadne RBR E3 ubiquitin protein ligase 1	0.003753559337068513	Novel	U	583
4300	MLLT3	MLLT3 super elongation complex subunit	0.0037421623962535294	Novel	U	584
51747	LUC7L3	LUC7 like 3 pre-mRNA splicing factor	0.003718252283466258	Novel	U	585
101929664	HORMAD2-AS1	HORMAD2 and MTMR3 antisense RNA 1	0.003703921449064502	Novel	U	586
100303728	SLC25A5-AS1	SLC25A5 antisense RNA 1	0.003702990370378395	Novel	U	587
26099	SZRD1	SUZ RNA binding domain containing 1	0.003700361490265309	Novel	U	588
619565	SNORA52	small nucleolar RNA, H/ACA box 52	0.0036935201798667366	Novel	U	589
64080	RBKS	ribokinase	0.0036829119350618358	Novel	U	590
2774	GNAL	G protein subunit alpha L	0.003662233792151958	Novel	N	591
284359	IZUMO1	izumo sperm-egg fusion 1	0.0036434530565803624	Novel	U	592
388474	RPL7AP66	ribosomal protein L7a pseudogene 66	0.0036386826272297797	Novel	U	593
27031	NPHP3	nephrocystin 3	0.0036365514276176206	Novel	U	594
101928492	OR2A1-AS1	OR2A1 antisense RNA 1	0.00361867403448844	Novel	U	595
60481	ELOVL5	ELOVL fatty acid elongase 5	0.003614849213245668	Novel	N	596
10522	DEAF1	DEAF1 transcription factor	0.0036037892977713723	Novel	N	597
100303453	TSNAX-DISC1	TSNAX-DISC1 readthrough (NMD candidate)	0.0036021052267619083	Novel	U	598
3876	KRT18P11	keratin 18 pseudogene 11	0.0035979597622707656	Novel	U	599
3984	LIMK1	LIM domain kinase 1	0.0035951404824696477	Novel	N	600
100616436	MIR4449	microRNA 4449	0.003591486986790557	Novel	U	601
645957	RPS3P7	ribosomal protein S3 pseudogene 7	0.003587119936360237	Novel	U	602
9263	STK17A	serine/threonine kinase 17a	0.0035675832383397495	Novel	U	603
25998	IBTK	inhibitor of Bruton tyrosine kinase	0.003561974494222006	Novel	U	604
8500	PPFIA1	PTPRF interacting protein alpha 1	0.0035608028733641315	Novel	U	605
26133	TRPC4AP	transient receptor potential cation channel subfamily C member 4 associated protein	0.0035582767469880478	Novel	U	606
220047	CCDC83	coiled-coil domain containing 83	0.0035540733410801906	Novel	U	607
4656	MYOG	myogenin	0.003534960108312416	Novel	U	608
101954269	RNVU1-17	RNA, variant U1 small nuclear 17	0.0035317359744167073	Novel	U	609
124404	SEPTIN12	septin 12	0.0035227200655192233	Novel	N	610
116150	NUS1	NUS1 dehydrodolichyl diphosphate synthase subunit	0.0035169421835255267	Novel	N	611
8884	SLC5A6	solute carrier family 5 member 6	0.0035165883717778183	Novel	N	612
595099	SNORD18B	small nucleolar RNA, C/D box 18B	0.0035160984962726086	Novel	U	613
4143	MAT1A	methionine adenosyltransferase 1A	0.003515809898029386	Novel	N	614
100129405	MSTO2P	misato family member 2, pseudogene	0.0035123214866868402	Novel	U	615
8541	PPFIA3	PTPRF interacting protein alpha 3	0.003507194192211802	Novel	U	616
84948	TIGD5	tigger transposable element derived 5	0.0035064848503564747	Novel	U	617
2180	ACSL1	acyl-CoA synthetase long chain family member 1	0.003503811799690986	Novel	N	618
101060684	NBPF26	NBPF member 26	0.003503418968766674	Novel	U	619
1937	EEF1G	eukaryotic translation elongation factor 1 gamma	0.0034988445251611356	Novel	U	620
55530	SVOP	SV2 related protein	0.0034978311980356776	Novel	U	621
10072	DPP3	dipeptidyl peptidase 3	0.003492283851320417	Novel	U	622
26286	ARFGAP3	ADP ribosylation factor GTPase activating protein 3	0.0034786832405407837	Novel	U	623
10513	APPBP2	amyloid beta precursor protein binding protein 2	0.003475255581775688	Novel	U	624
100527960	MROH7-TTC4	MROH7-TTC4 readthrough (NMD candidate)	0.003449829184751996	Novel	U	625
115939	TSR3	TSR3 ribosome maturation factor	0.0034447091535082536	Novel	U	626
91442	FAAP24	FA core complex associated protein 24	0.0034438363773566837	Novel	U	627
28423	IGHV3-49	immunoglobulin heavy variable 3-49	0.003438744517040234	Novel	U	628
81577	GFOD2	glucose-fructose oxidoreductase domain containing 2	0.0034363794497734713	Novel	U	629
100128025	WWTR1-AS1	WWTR1 antisense RNA 1	0.003428105819190896	Novel	U	630
25917	THUMPD3	THUMP domain containing 3	0.003408907578325409	Novel	U	631
55367	PIDD1	p53-induced death domain protein 1	0.0034042436478772474	Novel	N	632
25	ABL1	ABL proto-oncogene 1, non-receptor tyrosine kinase	0.003400410370495676	Novel	N	633
100128140	RPS4XP17	ribosomal protein S4X pseudogene 17	0.003390229471067268	Novel	U	634
64127	NOD2	nucleotide binding oligomerization domain containing 2	0.0033811311105180273	Novel	N	635
57620	STIM2	stromal interaction molecule 2	0.003376471237133048	Novel	U	636
8603	FAM193A	family with sequence similarity 193 member A	0.0033762370412652384	Novel	U	637
23677	SH3BP4	SH3 domain binding protein 4	0.0033732898097632636	Novel	U	638
8612	PLPP2	phospholipid phosphatase 2	0.0033648460751295847	Novel	U	639
554226	ANKRD30BL	ankyrin repeat domain 30B like	0.003362573651534764	Novel	U	640
64343	AZI2	5-azacytidine induced 2	0.0033497407668953254	Novel	U	641
57486	NLN	neurolysin	0.0033358297893789674	Novel	U	642
147166	TRIM16L	tripartite motif containing 16 like	0.003333567089403558	Novel	U	643
58526	MID1IP1	MID1 interacting protein 1	0.003329896469689957	Novel	U	644
63905	MANBAL	mannosidase beta like	0.003326739396591845	Novel	U	645
54820	NDE1	nudE neurodevelopment protein 1	0.003319171376622406	Novel	N	646
100526783	ARPIN-AP3S2	ARPIN-AP3S2 readthrough	0.0033173357703579895	Novel	U	647
23617	TSSK2	testis specific serine kinase 2	0.003312341216134221	Novel	U	648
5565	PRKAB2	protein kinase AMP-activated non-catalytic subunit beta 2	0.003306904857853226	Novel	U	649
26828	RNU5F-1	RNA, U5F small nuclear 1	0.003305617234826069	Novel	U	650
100169767	RNA5S16	RNA, 5S ribosomal 16	0.0032937927759700693	Novel	U	651
79961	DENND2D	DENN domain containing 2D	0.0032905681340712448	Novel	U	652
1798	DPAGT1	dolichyl-phosphate N-acetylglucosaminephosphotransferase 1	0.0032894514688524916	Novel	N	653
219621	CABCOCO1	ciliary associated calcium binding coiled-coil 1	0.003285368343743536	Novel	U	654
91368	CDKN2AIPNL	CDKN2A interacting protein N-terminal like	0.003282203014629338	Novel	U	655
5534	PPP3R1	protein phosphatase 3 regulatory subunit B, alpha	0.0032793114124797583	Novel	U	656
79803	HPS6	HPS6 biogenesis of lysosomal organelles complex 2 subunit 3	0.003255467568993823	Novel	N	657
55653	BCAS4	breast carcinoma amplified sequence 4	0.0032538392343461693	Novel	U	658
91461	PKDCC	protein kinase domain containing, cytoplasmic	0.0032440708311520803	Novel	U	659
8863	PER3	period circadian regulator 3	0.0032406614276542047	Novel	N	660
8526	DGKE	diacylglycerol kinase epsilon	0.0032257520420122905	Novel	N	661
135	ADORA2A	adenosine A2a receptor	0.0032249447082169725	Novel	N	662
57662	CAMSAP3	calmodulin regulated spectrin associated protein family member 3	0.0032224841424463692	Novel	U	663
2581	GALC	galactosylceramidase	0.0032143125009003147	Novel	N	664
9453	GGPS1	geranylgeranyl diphosphate synthase 1	0.00321130045954524	Novel	U	665
5032	P2RY11	purinergic receptor P2Y11	0.0031950386159428535	Novel	N	666
378708	CENPS	centromere protein S	0.0031882268651267304	Novel	U	667
8852	AKAP4	A-kinase anchoring protein 4	0.0031818992743247875	Novel	U	668
100507617	PPP1R14BP3	protein phosphatase 1 regulatory inhibitor subunit 14B pseudogene 3	0.003177799739193839	Novel	U	669
84131	CEP78	centrosomal protein 78	0.0031564506024985067	Novel	N	670
23204	ARL6IP1	ADP ribosylation factor like GTPase 6 interacting protein 1	0.0031522494054261967	Novel	N	671
677842	SNORA50C	small nucleolar RNA, H/ACA box 50C	0.003149365598311481	Novel	U	672
101954276	RNVU1-6	RNA, variant U1 small nuclear 6	0.003145124536197524	Novel	U	673
64065	PERP	p53 apoptosis effector related to PMP22	0.003135533487179853	Novel	U	674
56139	PCDHA10	protocadherin alpha 10	0.0031353199815953117	Novel	U	675
594837	SNORD101	small nucleolar RNA, C/D box 101	0.0031180033428103112	Novel	U	676
55671	PPP4R3A	protein phosphatase 4 regulatory subunit 3A	0.003116254217191115	Novel	U	677
2677	GGCX	gamma-glutamyl carboxylase	0.0031010980732325676	Novel	N	678
5190	PEX6	peroxisomal biogenesis factor 6	0.0030843888643515543	Novel	N	679
154796	AMOT	angiomotin	0.0030790836587053193	Novel	U	680
256227	STEAP1B	STEAP family member 1B	0.00307385034356739	Novel	U	681
10725	NFAT5	nuclear factor of activated T cells 5	0.0030682077429571705	Novel	U	682
100653515	CEP295NL	CEP295 N-terminal like	0.0030620881275716908	Novel	U	683
102466854	MIR7705	microRNA 7705	0.003031263328393342	Novel	U	684
26787	SNORD61	small nucleolar RNA, C/D box 61	0.003016368056758992	Novel	U	685
100506649	PXN-AS1	PXN antisense RNA 1	0.0029970761658600067	Novel	U	686
23542	MAPK8IP2	mitogen-activated protein kinase 8 interacting protein 2	0.002995631205896908	Novel	U	687
100359396	HSPD1P11	heat shock protein family D (Hsp60) member 1 pseudogene 11	0.002984698587601507	Novel	U	688
10848	PPP1R13L	protein phosphatase 1 regulatory subunit 13 like	0.002975260555507644	Novel	N	689
349075	ZNF713	zinc finger protein 713	0.0029719654700368974	Novel	U	690
23557	SNAPIN	SNAP associated protein	0.0029686541008399955	Novel	U	691
56987	BBX	BBX high mobility group box domain containing	0.002963021591284334	Novel	U	692
80313	LRRC27	leucine rich repeat containing 27	0.0029610207129514465	Novel	U	693
4299	AFF1	AF4/FMR2 family member 1	0.002960530938268318	Novel	N	694
130589	GALM	galactose mutarotase	0.002960026776623147	Novel	U	695
650560	DDX3P3	DEAD-box helicase 3 pseudogene 3	0.0029477145174536127	Novel	U	696
10231	RCAN2	regulator of calcineurin 2	0.002927579474723791	Novel	U	697
79400	NOX5	NADPH oxidase 5	0.002919044391840887	Novel	U	698
197322	ACSF3	acyl-CoA synthetase family member 3	0.0029187836628370117	Novel	N	699
116840	CNTROB	centrobin, centriole duplication and spindle assembly protein	0.002918581225980623	Novel	N	700
101954278	RNU6-8	RNA, U6 small nuclear 8	0.002918525271593187	Novel	U	701
3831	KLC1	kinesin light chain 1	0.00291331368518617	Novel	U	702
554354	LARP4P	LARP4 pseudogene	0.0029009894150433275	Novel	U	703
10062	NR1H3	nuclear receptor subfamily 1 group H member 3	0.0028993547292225376	Novel	N	704
2022	ENG	endoglin	0.0028952691319826577	Novel	N	705
81563	C1orf21	chromosome 1 open reading frame 21	0.0028919327101176832	Novel	U	706
2140	EYA3	EYA transcriptional coactivator and phosphatase 3	0.0028901819904757074	Novel	U	707
9857	CEP350	centrosomal protein 350	0.0028878401769222672	Novel	U	708
1143	CHRNB4	cholinergic receptor nicotinic beta 4 subunit	0.002880534543662131	Novel	N	709
100874303	ALG9-IT1	ALG9 intronic transcript 1	0.0028759532444370016	Novel	U	710
222183	SRRM3	serine/arginine repetitive matrix 3	0.002868904279912242	Novel	U	711
727676	SNORD118	small nucleolar RNA, C/D box 118	0.0028578186224510332	Novel	U	712
9731	CEP104	centrosomal protein 104	0.0028553946785739616	Novel	U	713
79001	VKORC1	vitamin K epoxide reductase complex subunit 1	0.002829024767151008	Novel	N	714
9701	PPP6R2	protein phosphatase 6 regulatory subunit 2	0.0028276987246044043	Novel	U	715
693174	MIR589	microRNA 589	0.0028185716430315553	Novel	N	716
55316	RSAD1	radical S-adenosyl methionine domain containing 1	0.0028179703464756246	Novel	U	717
57168	ASPHD2	aspartate beta-hydroxylase domain containing 2	0.0028145548171848523	Novel	U	718
1413	CRYBA4	crystallin beta A4	0.0028138326328136197	Novel	N	719
55311	ZNF444	zinc finger protein 444	0.00279973548551071	Novel	U	720
383	ARG1	arginase 1	0.0027782152954576545	Novel	N	721
9766	SUSD6	sushi domain containing 6	0.002777592340429613	Novel	U	722
9679	FAM53B	family with sequence similarity 53 member B	0.0027659264080725676	Novel	N	723
57701	NCKAP5L	NCK associated protein 5 like	0.002739908545805823	Novel	U	724
10768	AHCYL1	adenosylhomocysteinase like 1	0.0027363295264224456	Novel	U	725
28954	REM1	RRAD and GEM like GTPase 1	0.002734401660205172	Novel	U	726
5509	PPP1R3D	protein phosphatase 1 regulatory subunit 3D	0.0027139500235550383	Novel	U	727
23259	DDHD2	DDHD domain containing 2	0.0027054391857930507	Novel	N	728
84740	AFAP1-AS1	AFAP1 antisense RNA 1	0.0027022355494378037	Novel	N	729
23405	DICER1	dicer 1, ribonuclease III	0.0026971731889189176	Novel	N	730
390612	RPL18P11	ribosomal protein L18 pseudogene 11	0.0026950884019239494	Novel	U	731
8408	ULK1	unc-51 like autophagy activating kinase 1	0.002690754968207524	Novel	N	732
140738	TMEM37	transmembrane protein 37	0.002689998296914434	Novel	N	733
51248	PDZD11	PDZ domain containing 11	0.0026894712967397575	Novel	U	734
100507303	SNHG19	small nucleolar RNA host gene 19	0.0026753942755722527	Novel	U	735
6666	SOX12	SRY-box transcription factor 12	0.0026667549479062777	Novel	U	736
259266	ASPM	assembly factor for spindle microtubules	0.0026629951262804913	Novel	N	737
84722	PSRC1	proline and serine rich coiled-coil 1	0.0026615553393680527	Novel	U	738
252995	FNDC5	fibronectin type III domain containing 5	0.0026535079672494175	Novel	N	739
100528016	TMX2-CTNND1	TMX2-CTNND1 readthrough (NMD candidate)	0.0026528613740987093	Novel	U	740
54806	AHI1	Abelson helper integration site 1	0.0026450584436662253	Novel	U	741
57534	MIB1	mindbomb E3 ubiquitin protein ligase 1	0.0026444319809526577	Novel	N	742
84902	CEP89	centrosomal protein 89	0.002638774651633011	Novel	U	743
91272	BOD1	biorientation of chromosomes in cell division 1	0.002624915560692443	Novel	U	744
5562	PRKAA1	protein kinase AMP-activated catalytic subunit alpha 1	0.002620620669157233	Novel	N	745
51098	IFT52	intraflagellar transport 52	0.0026198948244761117	Novel	U	746
6809	STX3	syntaxin 3	0.002617949293754186	Novel	N	747
133923	ZNF474	zinc finger protein 474	0.00261323153321262	Novel	U	748
85456	TNKS1BP1	tankyrase 1 binding protein 1	0.0026060133187090586	Novel	U	749
54890	ALKBH5	alkB homolog 5, RNA demethylase	0.002604875676484351	Novel	U	750
8644	AKR1C3	aldo-keto reductase family 1 member C3	0.0025998450613973303	Novel	N	751
440993	MIR570HG	MIR570 host gene	0.002597149684814788	Novel	U	752
595097	SNORD16	small nucleolar RNA, C/D box 16	0.002595781472948772	Novel	U	753
92840	REEP6	receptor accessory protein 6	0.002590641031526682	Novel	U	754
148223	C19orf25	chromosome 19 open reading frame 25	0.002583579037846866	Novel	U	755
3714	JAG2	jagged canonical Notch ligand 2	0.002582030284811581	Novel	N	756
55750	AGK	acylglycerol kinase	0.002578177238993834	Novel	N	757
11154	AP4S1	adaptor related protein complex 4 subunit sigma 1	0.0025767442137246423	Novel	N	758
51085	MLXIPL	MLX interacting protein like	0.0025626429588629616	Novel	N	759
353116	RILPL1	Rab interacting lysosomal protein like 1	0.002561749470374386	Novel	U	760
6009	RHEB	Ras homolog, mTORC1 binding	0.0025405791067057894	Novel	N	761
134864	TAAR1	trace amine associated receptor 1	0.0025370843258629644	Novel	U	762
90007	MIDN	midnolin	0.0025358713866023555	Novel	U	763
4535	ND1	NADH dehydrogenase subunit 1	0.0025237140176747304	Novel	N	764
283131	NEAT1	nuclear paraspeckle assembly transcript 1	0.0025190773909068054	Novel	N	765
6080	SNORA73A	small nucleolar RNA, H/ACA box 73A	0.0025136906608776823	Novel	U	766
8165	AKAP1	A-kinase anchoring protein 1	0.002507349165773485	Novel	U	767
102465464	MIR6775	microRNA 6775	0.0025035539332130896	Novel	U	768
475	ATOX1	antioxidant 1 copper chaperone	0.002500600617504865	Novel	N	769
100287932	TIMM23	translocase of inner mitochondrial membrane 23	0.0024970248265059466	Novel	U	770
29928	TIMM22	translocase of inner mitochondrial membrane 22	0.0024943288706076776	Novel	U	771
4501	MT1X	metallothionein 1X	0.0024894825618089664	Novel	U	772
84173	ELMOD3	ELMO domain containing 3	0.002483777450749458	Novel	N	773
28966	SNX24	sorting nexin 24	0.0024821410809476945	Novel	U	774
100129480	MKRN2OS	MKRN2 opposite strand	0.0024758243599850233	Novel	U	775
23086	EXPH5	exophilin 5	0.0024729569290770892	Novel	N	776
104326058	SMAD1-AS1	SMAD1 antisense RNA 1	0.002463968295771554	Novel	U	777
347731	LRRTM3	leucine rich repeat transmembrane neuronal 3	0.00245661541635788	Novel	U	778
25937	WWTR1	WW domain containing transcription regulator 1	0.0024514370697429214	Novel	N	779
8045	RASSF7	Ras association domain family member 7	0.00244575089488725	Novel	U	780
9039	UBA3	ubiquitin like modifier activating enzyme 3	0.0024387561233488275	Novel	U	781
10393	ANAPC10	anaphase promoting complex subunit 10	0.002435292497505205	Novel	U	782
55100	WDR70	WD repeat domain 70	0.00243479541209471	Novel	U	783
4958	OMD	osteomodulin	0.0024304753761005067	Novel	U	784
3613	IMPA2	inositol monophosphatase 2	0.002426208787719728	Novel	N	785
29978	UBQLN2	ubiquilin 2	0.0024193021233730387	Novel	N	786
5663	PSEN1	presenilin 1	0.0024179987249529316	Novel	N	787
1576	CYP3A4	cytochrome P450 family 3 subfamily A member 4	0.0024154844386393795	Novel	N	788
65999	LRRC61	leucine rich repeat containing 61	0.0024130364076463797	Novel	U	789
113026	PLCD3	phospholipase C delta 3	0.0024106508265125757	Novel	U	790
10553	HTATIP2	HIV-1 Tat interactive protein 2	0.0024066192725557636	Novel	U	791
60509	AGBL5	ATP/GTP binding protein like 5	0.0024015610209608303	Novel	U	792
152816	ODAPH	odontogenesis associated phosphoprotein	0.0024007788098771936	Novel	N	793
57679	ALS2	alsin Rho guanine nucleotide exchange factor ALS2	0.002400738224563632	Novel	N	794
100169754	RNA5S3	RNA, 5S ribosomal 3	0.002400133339544275	Novel	U	795
90417	KNSTRN	kinetochore localized astrin (SPAG5) binding protein	0.0023998659851926936	Novel	U	796
23236	PLCB1	phospholipase C beta 1	0.0023938048420576977	Novel	N	797
84947	SERAC1	serine active site containing 1	0.0023929796943876315	Novel	N	798
79682	CENPU	centromere protein U	0.00239278626474306	Novel	U	799
445329	SULT1A4	sulfotransferase family 1A member 4	0.00238823935268358	Novel	U	800
23331	TTC28	tetratricopeptide repeat domain 28	0.0023810353949892536	Novel	U	801
692227	SNORD104	small nucleolar RNA, C/D box 104	0.002380349087585963	Novel	U	802
9138	ARHGEF1	Rho guanine nucleotide exchange factor 1	0.0023773619815478358	Novel	U	803
85028	SNHG12	small nucleolar RNA host gene 12	0.0023764153578017394	Novel	U	804
54856	GON4L	gon-4 like	0.0023730119477797912	Novel	U	805
3875	KRT18	keratin 18	0.00237274347318988	Novel	N	806
518	ATP5MC3	ATP synthase membrane subunit c locus 3	0.002372693750923993	Novel	U	807
440992	RPS20P14	ribosomal protein S20 pseudogene 14	0.0023613039775147266	Novel	U	808
2153	F5	coagulation factor V	0.0023587799172094313	Novel	N	809
859	CAV3	caveolin 3	0.00235629095662209	Novel	N	810
692086	SNORD17	small nucleolar RNA, C/D box 17	0.002353024519802619	Novel	U	811
56672	AKIP1	A-kinase interacting protein 1	0.0023467796946339977	Novel	N	812
1013	CDH15	cadherin 15	0.002341785133504689	Novel	N	813
3589	IL11	interleukin 11	0.0023417800150550756	Novel	N	814
57521	RPTOR	regulatory associated protein of MTOR complex 1	0.0023404486431064645	Novel	N	815
113246	C12orf57	chromosome 12 open reading frame 57	0.002336298459365025	Novel	U	816
80824	DUSP16	dual specificity phosphatase 16	0.0023358065221816817	Novel	U	817
134265	AFAP1L1	actin filament associated protein 1 like 1	0.0023203154849811953	Novel	U	818
57488	ESYT2	extended synaptotagmin 2	0.0023162647027868645	Novel	U	819
328	APEX1	apurinic/apyrimidinic endodeoxyribonuclease 1	0.002311163904251564	Novel	N	820
9926	LPGAT1	lysophosphatidylglycerol acyltransferase 1	0.0023111182979982836	Novel	U	821
84083	ZRANB3	zinc finger RANBP2-type containing 3	0.002310486478469219	Novel	U	822
3682	ITGAE	integrin subunit alpha E	0.002310459593534623	Novel	U	823
5827	PXMP2	peroxisomal membrane protein 2	0.002305157553437917	Novel	U	824
55716	LMBR1L	limb development membrane protein 1 like	0.0022902981629774138	Novel	U	825
10979	FERMT2	fermitin family member 2	0.0022874049494650576	Novel	N	826
4833	NME4	NME/NM23 nucleoside diphosphate kinase 4	0.0022871242684264358	Novel	U	827
5660	PSAP	prosaposin	0.002283870674356628	Novel	N	828
1819	DRG2	developmentally regulated GTP binding protein 2	0.0022810783025334837	Novel	U	829
5151	PDE8A	phosphodiesterase 8A	0.0022801082394839876	Novel	U	830
10713	USP39	ubiquitin specific peptidase 39	0.0022755583275854887	Novel	U	831
54758	KLHDC4	kelch domain containing 4	0.002266988697924501	Novel	U	832
92737	DNER	delta/notch like EGF repeat containing	0.002264843663398209	Novel	U	833
3572	IL6ST	interleukin 6 signal transducer	0.002261186635306035	Novel	N	834
283551	LINC01588	long intergenic non-protein coding RNA 1588	0.0022550797158135565	Novel	U	835
51118	UTP11	UTP11 small subunit processome component	0.0022549779177286856	Novel	U	836
22874	PLEKHA6	pleckstrin homology domain containing A6	0.0022529747015816617	Novel	U	837
8738	CRADD	CASP2 and RIPK1 domain containing adaptor with death domain	0.0022488627496258374	Novel	N	838
54878	DPP8	dipeptidyl peptidase 8	0.00223483205094458	Novel	U	839
257000	TINCR	TINCR ubiquitin domain containing	0.0022259013514361855	Novel	U	840
84549	MAK16	MAK16 homolog	0.002224742517835988	Novel	U	841
114818	KLHL29	kelch like family member 29	0.0022241845869948327	Novel	U	842
23189	KANK1	KN motif and ankyrin repeat domains 1	0.002214871992493883	Novel	N	843
85459	CEP295	centrosomal protein 295	0.002213774844028348	Novel	U	844
80728	ARHGAP39	Rho GTPase activating protein 39	0.0022078811716355826	Novel	U	845
80301	PLEKHO2	pleckstrin homology domain containing O2	0.002206964107300486	Novel	U	846
100506020	ARAP1-AS2	ARAP1 antisense RNA 2	0.002201732609404862	Novel	U	847
89797	NAV2	neuron navigator 2	0.002192320128931661	Novel	N	848
84318	CCDC77	coiled-coil domain containing 77	0.0021844342272842265	Novel	U	849
399665	FAM102A	family with sequence similarity 102 member A	0.0021798096882710365	Novel	U	850
892	CCNC	cyclin C	0.0021742468813451786	Novel	U	851
7335	UBE2V1	ubiquitin conjugating enzyme E2 V1	0.002168439690555153	Novel	U	852
11021	RAB35	RAB35, member RAS oncogene family	0.0021669769108880756	Novel	U	853
4957	ODF2	outer dense fiber of sperm tails 2	0.002163831872449832	Novel	U	854
85014	TMEM141	transmembrane protein 141	0.0021626929273679007	Novel	U	855
253143	PRR14L	proline rich 14 like	0.0021545775807373024	Novel	U	856
100532737	ATP6V1G2-DDX39B	ATP6V1G2-DDX39B readthrough (NMD candidate)	0.002152658301049815	Novel	U	857
5527	PPP2R5C	protein phosphatase 2 regulatory subunit B'gamma	0.002149827996654198	Novel	N	858
8694	DGAT1	diacylglycerol O-acyltransferase 1	0.0021484480542554927	Novel	N	859
255738	PCSK9	proprotein convertase subtilisin/kexin type 9	0.0021440920685167402	Novel	N	860
10745	PHTF1	putative homeodomain transcription factor 1	0.0021358770797937597	Novel	U	861
728643	HNRNPA1P33	heterogeneous nuclear ribonucleoprotein A1 pseudogene 33	0.0021303895194844766	Novel	U	862
26861	RNU1-11P	RNA, U1 small nuclear 11, pseudogene	0.0021291559064413362	Novel	U	863
166647	ADGRA3	adhesion G protein-coupled receptor A3	0.002127911635712249	Novel	U	864
11046	SLC35D2	solute carrier family 35 member D2	0.002118857184195659	Novel	U	865
5348	FXYD1	FXYD domain containing ion transport regulator 1	0.002118444300637057	Novel	U	866
55568	GALNT10	polypeptide N-acetylgalactosaminyltransferase 10	0.002117968850575651	Novel	U	867
11020	IFT27	intraflagellar transport 27	0.002113130266625157	Novel	U	868
90850	ZNF598	zinc finger protein 598, E3 ubiquitin ligase	0.002112819676103242	Novel	U	869
348110	ARPIN	actin related protein 2/3 complex inhibitor	0.002107143346984301	Novel	U	870
9894	TELO2	telomere maintenance 2	0.0021054892228020315	Novel	U	871
10367	MICU1	mitochondrial calcium uptake 1	0.0020980725280194856	Novel	N	872
27257	LSM1	LSM1 homolog, mRNA degradation associated	0.0020959226526161808	Novel	U	873
4298	MLLT1	MLLT1 super elongation complex subunit	0.0020952633844421443	Novel	N	874
101929222	DISC1FP1	DISC1 fusion partner 1	0.002092368361491604	Novel	U	875
81029	WNT5B	Wnt family member 5B	0.0020918826527697946	Novel	N	876
55144	LRRC8D	leucine rich repeat containing 8 VRAC subunit D	0.0020897569484570667	Novel	U	877
4938	OAS1	2'-5'-oligoadenylate synthetase 1	0.00208975679164341	Novel	N	878
7494	XBP1	X-box binding protein 1	0.002087149116713251	Novel	N	879
51626	DYNC2LI1	dynein cytoplasmic 2 light intermediate chain 1	0.002085949968681067	Novel	U	880
6196	RPS6KA2	ribosomal protein S6 kinase A2	0.0020823937023999864	Novel	U	881
100169766	RNA5S15	RNA, 5S ribosomal 15	0.002082005062028707	Novel	U	882
79839	CCDC102B	coiled-coil domain containing 102B	0.0020803581718986442	Novel	U	883
157680	VPS13B	vacuolar protein sorting 13 homolog B	0.002078810996443626	Novel	U	884
3911	LAMA5	laminin subunit alpha 5	0.002071618169430928	Novel	N	885
6278	S100A7	S100 calcium binding protein A7	0.002070352601717793	Novel	N	886
445	ASS1	argininosuccinate synthase 1	0.0020689166309179607	Novel	N	887
57189	DENND11	DENN domain containing 11	0.002068671905225759	Novel	U	888
163126	EID2	EP300 interacting inhibitor of differentiation 2	0.00206185337761427	Novel	U	889
83787	ARMC10	armadillo repeat containing 10	0.0020604727446627354	Novel	U	890
203245	NAIF1	nuclear apoptosis inducing factor 1	0.002059484984567605	Novel	U	891
100533955	SENP3-EIF4A1	SENP3-EIF4A1 readthrough (NMD candidate)	0.0020583703606621697	Novel	U	892
7545	ZIC1	Zic family member 1	0.0020582854273934375	Novel	N	893
55610	VPS50	VPS50 subunit of EARP/GARPII complex	0.0020435769858805886	Novel	U	894
5985	RFC5	replication factor C subunit 5	0.0020348823237058777	Novel	U	895
7408	VASP	vasodilator stimulated phosphoprotein	0.002032338267869915	Novel	U	896
780852	SNORD3B-2	small nucleolar RNA, C/D box 3B-2	0.0020287276905357346	Novel	U	897
1876	E2F6	E2F transcription factor 6	0.0020281018683159157	Novel	N	898
81691	REXO5	RNA exonuclease 5	0.0020262017466842535	Novel	U	899
100861402	CERS6-AS1	CERS6 antisense RNA 1	0.0020224460663693954	Novel	U	900
11230	PRAF2	PRA1 domain family member 2	0.002022073552625185	Novel	U	901
79157	MFSD11	major facilitator superfamily domain containing 11	0.0020194322471831488	Novel	U	902
9654	TTLL4	tubulin tyrosine ligase like 4	0.0020176745128686847	Novel	U	903
1384	CRAT	carnitine O-acetyltransferase	0.002013671745283762	Novel	U	904
103504731	MIR3648-2	microRNA 3648-2	0.002008280561902343	Novel	U	905
85019	TMEM241	transmembrane protein 241	0.002007512983643329	Novel	U	906
80331	DNAJC5	DnaJ heat shock protein family (Hsp40) member C5	0.0020064357854346865	Novel	N	907
440423	SUZ12P1	SUZ12 pseudogene 1	0.0020061635981609718	Novel	U	908
341676	NEK5	NIMA related kinase 5	0.0020036431016806485	Novel	U	909
29956	CERS2	ceramide synthase 2	0.0020013178027486825	Novel	U	910
7029	TFDP2	transcription factor Dp-2	0.0020005292843301805	Novel	N	911
55215	FANCI	FA complementation group I	0.0019975228107132477	Novel	N	912
57715	SEMA4G	semaphorin 4G	0.001995681419850404	Novel	U	913
102659353	THRIL	TNF and HNRNPL related immunoregulatory long non-coding RNA	0.001988163307883261	Novel	U	914
79649	MAP7D3	MAP7 domain containing 3	0.001983366625456876	Novel	U	915
2150	F2RL1	F2R like trypsin receptor 1	0.00198104582374523	Novel	N	916
5678	PSG9	pregnancy specific beta-1-glycoprotein 9	0.0019738189024439143	Novel	U	917
1122	CHML	CHM like Rab escort protein	0.001958261303178346	Novel	U	918
6990	DYNLT3	dynein light chain Tctex-type 3	0.001954975441844151	Novel	U	919
219654	ZCCHC24	zinc finger CCHC-type containing 24	0.0019525798196606554	Novel	U	920
259230	SGMS1	sphingomyelin synthase 1	0.0019503130183537612	Novel	U	921
125208	RPS2P46	ribosomal protein S2 pseudogene 46	0.0019443572615877969	Novel	U	922
90864	SPSB3	splA/ryanodine receptor domain and SOCS box containing 3	0.0019432616670438728	Novel	U	923
2230	FDX1	ferredoxin 1	0.001940170368589549	Novel	U	924
83786	FRMD8	FERM domain containing 8	0.0019398067325266945	Novel	U	925
6031	RN7SL5P	RNA, 7SL, cytoplasmic 5, pseudogene	0.0019397618501211828	Novel	U	926
5255	PHKA1	phosphorylase kinase regulatory subunit alpha 1	0.001938649170116856	Novel	N	927
339976	TRIML1	tripartite motif family like 1	0.0019337251222265018	Novel	U	928
5360	PLTP	phospholipid transfer protein	0.001929203066344816	Novel	U	929
283431	GAS2L3	growth arrest specific 2 like 3	0.0019280094870051743	Novel	U	930
9767	JADE3	jade family PHD finger 3	0.0019215141512165877	Novel	U	931
57465	TBC1D24	TBC1 domain family member 24	0.0019183107124555129	Novel	N	932
79075	DSCC1	DNA replication and sister chromatid cohesion 1	0.001916759857772843	Novel	U	933
8100	IFT88	intraflagellar transport 88	0.001913275007609128	Novel	U	934
6030	RN7SL4P	RNA, 7SL, cytoplasmic 4, pseudogene	0.0019112125631537465	Novel	U	935
286	ANK1	ankyrin 1	0.0019083534651600526	Novel	N	936
641649	TMEM91	transmembrane protein 91	0.001900518965711297	Novel	U	937
3240	HP	haptoglobin	0.0018973213257180632	Novel	N	938
5950	RBP4	retinol binding protein 4	0.001897007936459937	Novel	U	939
480	ATP1A4	ATPase Na+/K+ transporting subunit alpha 4	0.0018956079925310592	Novel	N	940
51091	SEPSECS	Sep (O-phosphoserine) tRNA:Sec (selenocysteine) tRNA synthase	0.0018942178782821	Novel	N	941
1734	DIO2	iodothyronine deiodinase 2	0.001883955611649665	Novel	N	942
53944	CSNK1G1	casein kinase 1 gamma 1	0.0018807764744959942	Novel	U	943
79879	CCDC134	coiled-coil domain containing 134	0.0018802451864325042	Novel	U	944
22824	HSPA4L	heat shock protein family A (Hsp70) member 4 like	0.0018744106980382357	Novel	U	945
8881	CDC16	cell division cycle 16	0.0018730571370637761	Novel	U	946
5325	PLAGL1	PLAG1 like zinc finger 1	0.0018712016032296352	Novel	N	947
10767	HBS1L	HBS1 like translational GTPase	0.001870966371161226	Novel	U	948
51321	AMZ2	archaelysin family metallopeptidase 2	0.0018653634067672825	Novel	U	949
9326	ZNHIT3	zinc finger HIT-type containing 3	0.0018652911290614994	Novel	N	950
53632	PRKAG3	protein kinase AMP-activated non-catalytic subunit gamma 3	0.0018609659103666241	Novel	N	951
102724820	LANCL1-AS1	LANCL1 antisense RNA 1	0.0018570451079603573	Novel	U	952
55998	NXF5	nuclear RNA export factor 5	0.0018513318753174736	Novel	N	953
140688	NOL4L	nucleolar protein 4 like	0.0018497819250961297	Novel	U	954
51360	MBTPS2	membrane bound transcription factor peptidase, site 2	0.0018476657010735073	Novel	U	955
54973	INTS11	integrator complex subunit 11	0.0018476648317857364	Novel	U	956
255967	PAN3	poly(A) specific ribonuclease subunit PAN3	0.0018471463582625614	Novel	U	957
651746	ANKRD33B	ankyrin repeat domain 33B	0.001840535092012237	Novel	U	958
149563	SRARP	steroid receptor associated and regulated protein	0.001840058408720357	Novel	U	959
100527943	TGIF2-RAB5IF	TGIF2-RAB5IF readthrough	0.0018399232371892839	Novel	U	960
55135	WRAP53	WD repeat containing antisense to TP53	0.0018396029435931664	Novel	N	961
56172	ANKH	ANKH inorganic pyrophosphate transport regulator	0.001835575943562919	Novel	N	962
441951	ZFAS1	ZNFX1 antisense RNA 1	0.0018321655677591966	Novel	U	963
2650	GCNT1	glucosaminyl (N-acetyl) transferase 1	0.0018303067055786258	Novel	U	964
100874261	CCDC200	coiled-coil domain containing 200	0.001828963882692506	Novel	U	965
79139	DERL1	derlin 1	0.001826236661329509	Novel	N	966
161357	MDGA2	MAM domain containing glycosylphosphatidylinositol anchor 2	0.0018240474391220678	Novel	U	967
10645	CAMKK2	calcium/calmodulin dependent protein kinase kinase 2	0.0018161549322663075	Novel	U	968
90993	CREB3L1	cAMP responsive element binding protein 3 like 1	0.0018121794191677568	Novel	N	969
4983	OPHN1	oligophrenin 1	0.0018094668344507542	Novel	N	970
1773	DNASE1	deoxyribonuclease 1	0.001808736028183938	Novel	N	971
115948	ODAD3	outer dynein arm docking complex subunit 3	0.0018050395418243853	Novel	U	972
51134	CEP83	centrosomal protein 83	0.001804550387060057	Novel	N	973
55812	SPATA7	spermatogenesis associated 7	0.0018038227211336166	Novel	U	974
23142	DCUN1D4	defective in cullin neddylation 1 domain containing 4	0.0017910855555406699	Novel	U	975
80725	SRCIN1	SRC kinase signaling inhibitor 1	0.001787399837905511	Novel	N	976
92799	SHKBP1	SH3KBP1 binding protein 1	0.0017843739943117984	Novel	U	977
3430	IFI35	interferon induced protein 35	0.0017835667445826658	Novel	N	978
9057	SLC7A6	solute carrier family 7 member 6	0.0017828483714742193	Novel	U	979
54499	TMCO1	transmembrane and coiled-coil domains 1	0.0017808745737685257	Novel	N	980
81844	TRIM56	tripartite motif containing 56	0.0017744221864565482	Novel	U	981
100313824	MIR663B	microRNA 663b	0.0017630695982622183	Novel	U	982
55785	FGD6	FYVE, RhoGEF and PH domain containing 6	0.00176162554052291	Novel	N	983
9807	IP6K1	inositol hexakisphosphate kinase 1	0.0017609420405657744	Novel	U	984
79586	CHPF	chondroitin polymerizing factor	0.0017584630075367178	Novel	U	985
10272	FSTL3	follistatin like 3	0.0017559925820326578	Novel	U	986
2583	B4GALNT1	beta-1,4-N-acetyl-galactosaminyltransferase 1	0.0017558197667872613	Novel	N	987
26258	BLOC1S6	biogenesis of lysosomal organelles complex 1 subunit 6	0.0017547599831855597	Novel	N	988
50846	DHH	desert hedgehog signaling molecule	0.0017415633478729555	Novel	N	989
152189	CMTM8	CKLF like MARVEL transmembrane domain containing 8	0.0017278627114972116	Novel	U	990
84255	SLC37A3	solute carrier family 37 member 3	0.0017195396841969918	Novel	U	991
4556	TRNE	tRNA	0.001715135914172449	Novel	U	992
79867	TCTN2	tectonic family member 2	0.0017147317060747557	Novel	U	993
284403	WDR62	WD repeat domain 62	0.0017136195225690213	Novel	N	994
146850	PIK3R6	phosphoinositide-3-kinase regulatory subunit 6	0.001709148826448088	Novel	U	995
339977	LRRC66	leucine rich repeat containing 66	0.0017082908535650586	Novel	U	996
79856	SNX22	sorting nexin 22	0.0017050441577417003	Novel	U	997
101929780	NBPF25P	NBPF member 25, pseudogene	0.0016976616917217667	Novel	U	998
6944	VPS72	vacuolar protein sorting 72 homolog	0.0016919571193215626	Novel	U	999
6143	RPL19	ribosomal protein L19	0.0016915467417457513	Novel	N	1000
134829	CLVS2	clavesin 2	0.001684050977897072	Novel	U	1001
84626	KRBA1	KRAB-A domain containing 1	0.001678828572417735	Novel	U	1002
6873	TAF2	TATA-box binding protein associated factor 2	0.001678073889072944	Novel	N	1003
91137	SLC25A46	solute carrier family 25 member 46	0.0016771133917757013	Novel	N	1004
11180	WDR6	WD repeat domain 6	0.0016770316162406467	Novel	U	1005
80821	DDHD1	DDHD domain containing 1	0.001673686250676231	Novel	N	1006
1577	CYP3A5	cytochrome P450 family 3 subfamily A member 5	0.0016719846325660259	Novel	N	1007
8495	PPFIBP2	PPFIA binding protein 2	0.0016591283898200653	Novel	U	1008
128637	TBC1D20	TBC1 domain family member 20	0.0016574503440277822	Novel	U	1009
100873427	RNA5SP162	RNA, 5S ribosomal pseudogene 162	0.001653196269279565	Novel	U	1010
346288	SEPTIN14	septin 14	0.0016511113455295117	Novel	N	1011
165545	DQX1	DEAQ-box RNA dependent ATPase 1	0.0016430724104073101	Novel	U	1012
5664	PSEN2	presenilin 2	0.0016430140653950803	Novel	N	1013
51200	CPA4	carboxypeptidase A4	0.0016391777121484753	Novel	U	1014
144712	HMGA1P3	high mobility group AT-hook 1 pseudogene 3	0.0016349389841619159	Novel	U	1015
167691	LCA5	lebercilin LCA5	0.0016318366306688112	Novel	U	1016
9180	OSMR	oncostatin M receptor	0.0016317592747208175	Novel	N	1017
51550	CINP	cyclin dependent kinase 2 interacting protein	0.0016300769924757449	Novel	U	1018
4147	MATN2	matrilin 2	0.0016258301626701807	Novel	U	1019
23053	ZSWIM8	zinc finger SWIM-type containing 8	0.0016257721714660926	Novel	U	1020
55787	TXLNG	taxilin gamma	0.0016211814818973991	Novel	U	1021
171169	SPACA4	sperm acrosome associated 4	0.0016210932672786704	Novel	U	1022
7272	TTK	TTK protein kinase	0.001620200884502272	Novel	N	1023
10261	IGSF6	immunoglobulin superfamily member 6	0.001618659189397114	Novel	N	1024
57192	MCOLN1	mucolipin 1	0.0016179466500084274	Novel	N	1025
85389	SNORD14C	small nucleolar RNA, C/D box 14C	0.0016164726376470128	Novel	U	1026
9600	PITPNM1	phosphatidylinositol transfer protein membrane associated 1	0.0016129008555700111	Novel	U	1027
57462	MYORG	myogenesis regulating glycosidase (putative)	0.001610231764921731	Novel	N	1028
100418781	KRT8P39	keratin 8 pseudogene 39	0.0016101775815330582	Novel	U	1029
26768	SNORA73B	small nucleolar RNA, H/ACA box 73B	0.0016073191411544877	Novel	U	1030
22994	CEP131	centrosomal protein 131	0.0016051328869099548	Novel	U	1031
54097	FAM3B	FAM3 metabolism regulating signaling molecule B	0.0016041882466519164	Novel	U	1032
5090	PBX3	PBX homeobox 3	0.0015998965239008968	Novel	U	1033
79621	RNASEH2B	ribonuclease H2 subunit B	0.0015981771654550322	Novel	N	1034
84864	RIOX2	ribosomal oxygenase 2	0.0015957195126047863	Novel	U	1035
151011	SEPTIN10	septin 10	0.0015945194684792137	Novel	U	1036
9088	PKMYT1	protein kinase, membrane associated tyrosine/threonine 1	0.0015942955259021297	Novel	U	1037
3924	RPSAP14	ribosomal protein SA pseudogene 14	0.0015939874641729866	Novel	U	1038
2117	ETV3	ETS variant transcription factor 3	0.0015915551852658531	Novel	U	1039
157922	CAMSAP1	calmodulin regulated spectrin associated protein 1	0.001587725010295387	Novel	N	1040
3660	IRF2	interferon regulatory factor 2	0.0015838507481262599	Novel	U	1041
165100	TEX44	testis expressed 44	0.0015786455097332641	Novel	U	1042
4883	NPR3	natriuretic peptide receptor 3	0.001572032183458249	Novel	N	1043
55093	NTAQ1	N-terminal glutamine amidase 1	0.001568855588916337	Novel	U	1044
6432	SRSF7	serine and arginine rich splicing factor 7	0.0015688547771733215	Novel	U	1045
7060	THBS4	thrombospondin 4	0.0015663747337564876	Novel	U	1046
6836	SURF4	surfeit 4	0.001565753927409706	Novel	U	1047
51181	DCXR	dicarbonyl and L-xylulose reductase	0.00156571603031997	Novel	N	1048
7033	TFF3	trefoil factor 3	0.0015601854120854811	Novel	N	1049
27231	NMRK2	nicotinamide riboside kinase 2	0.0015529415377413148	Novel	U	1050
57326	PBXIP1	PBX homeobox interacting protein 1	0.0015525587881895506	Novel	U	1051
222194	RSBN1L	round spermatid basic protein 1 like	0.0015519017148949027	Novel	U	1052
2118	ETV4	ETS variant transcription factor 4	0.0015454388505917766	Novel	N	1053
84306	PDCD2L	programmed cell death 2 like	0.0015422101186517096	Novel	U	1054
1909	EDNRA	endothelin receptor type A	0.0015372114277746173	Novel	N	1055
55591	VEZT	vezatin, adherens junctions transmembrane protein	0.0015322697993008568	Novel	U	1056
7982	ST7	suppression of tumorigenicity 7	0.001530735669951059	Novel	U	1057
51529	ANAPC11	anaphase promoting complex subunit 11	0.001530027423270084	Novel	U	1058
10061	ABCF2	ATP binding cassette subfamily F member 2	0.0015295904108304837	Novel	U	1059
1	A1BG	alpha-1-B glycoprotein	0.0015291622687993599	Novel	U	1060
100169755	RNA5S4	RNA, 5S ribosomal 4	0.001526086392844506	Novel	U	1061
4085	MAD2L1	mitotic arrest deficient 2 like 1	0.0015238403833153307	Novel	N	1062
54982	CLN6	CLN6 transmembrane ER protein	0.0015195134794835613	Novel	N	1063
203427	SLC25A43	solute carrier family 25 member 43	0.001517159706746871	Novel	U	1064
255057	CBARP	CACN subunit beta associated regulatory protein	0.0015158318363766303	Novel	U	1065
117247	SLC16A10	solute carrier family 16 member 10	0.0015104369256096516	Novel	U	1066
8623	ASMTL	acetylserotonin O-methyltransferase like	0.0015078160739654272	Novel	U	1067
25886	POC1A	POC1 centriolar protein A	0.0015075557618483288	Novel	N	1068
114915	EPB41L4A-AS1	EPB41L4A antisense RNA 1	0.001500769988823611	Novel	U	1069
5308	PITX2	paired like homeodomain 2	0.0015007321718167217	Novel	N	1070
168090	C6orf118	chromosome 6 open reading frame 118	0.001499229491573283	Novel	U	1071
6097	RORC	RAR related orphan receptor C	0.001497809256928129	Novel	U	1072
23133	PHF8	PHD finger protein 8	0.0014959276079443368	Novel	N	1073
85450	ITPRIP	inositol 1,4,5-trisphosphate receptor interacting protein	0.0014958164223455737	Novel	U	1074
23174	ZCCHC14	zinc finger CCHC-type containing 14	0.0014905787563191852	Novel	N	1075
80790	CMIP	c-Maf inducing protein	0.0014905244323558447	Novel	N	1076
344838	PAQR9	progestin and adipoQ receptor family member 9	0.0014875171412209948	Novel	U	1077
11001	SLC27A2	solute carrier family 27 member 2	0.001487385893869006	Novel	U	1078
10916	MAGED2	MAGE family member D2	0.0014871592219781024	Novel	N	1079
9636	ISG15	ISG15 ubiquitin like modifier	0.0014870585295353239	Novel	N	1080
150771	ITPRIPL1	ITPRIP like 1	0.0014853583818434614	Novel	U	1081
642	BLMH	bleomycin hydrolase	0.0014802243553316097	Novel	U	1082
146439	BICDL2	BICD family like cargo adaptor 2	0.0014801058739938627	Novel	U	1083
9696	CROCC	ciliary rootlet coiled-coil, rootletin	0.001474547382697319	Novel	U	1084
644096	SDHAF1	succinate dehydrogenase complex assembly factor 1	0.001474195861781452	Novel	N	1085
57513	CASKIN2	CASK interacting protein 2	0.0014738249524448583	Novel	U	1086
23491	CES3	carboxylesterase 3	0.0014732458191316544	Novel	N	1087
10574	CCT7	chaperonin containing TCP1 subunit 7	0.0014731658218941966	Novel	N	1088
4140	MARK3	microtubule affinity regulating kinase 3	0.0014717191891481386	Novel	U	1089
54939	COMMD4	COMM domain containing 4	0.0014703195870923989	Novel	U	1090
51162	EGFL7	EGF like domain multiple 7	0.0014654839958138444	Novel	U	1091
1456	CSNK1G3	casein kinase 1 gamma 3	0.001465367076703605	Novel	U	1092
60386	SLC25A19	solute carrier family 25 member 19	0.0014640302325343267	Novel	U	1093
100147744	RNU7-1	RNA, U7 small nuclear 1	0.0014620827179567814	Novel	U	1094
3749	KCNC4	potassium voltage-gated channel subfamily C member 4	0.0014598912626406905	Novel	N	1095
100874042	HM13-AS1	HM13 antisense RNA 1	0.0014585815699046532	Novel	U	1096
334	APLP2	amyloid beta precursor like protein 2	0.001453815459397088	Novel	U	1097
1917	EEF1A2	eukaryotic translation elongation factor 1 alpha 2	0.0014519947392443654	Novel	N	1098
55068	ENOX1	ecto-NOX disulfide-thiol exchanger 1	0.00145121549482584	Novel	U	1099
23276	KLHL18	kelch like family member 18	0.0014511112809521497	Novel	U	1100
80325	ABTB1	ankyrin repeat and BTB domain containing 1	0.0014510276195486053	Novel	U	1101
54986	ULK4	unc-51 like kinase 4	0.0014494501729639465	Novel	N	1102
3845	KRAS	KRAS proto-oncogene, GTPase	0.001447775088236449	Novel	N	1103
5441	POLR2L	RNA polymerase II, I and III subunit L	0.001444452866359741	Novel	U	1104
283458	NME2P1	NME2 pseudogene 1	0.0014384685332964591	Novel	U	1105
118812	MORN4	MORN repeat containing 4	0.0014377915340953796	Novel	U	1106
5524	PTPA	protein phosphatase 2 phosphatase activator	0.001436987581188709	Novel	U	1107
57455	REXO1	RNA exonuclease 1 homolog	0.0014369806464317098	Novel	N	1108
55924	INKA2	inka box actin regulator 2	0.0014316992350489422	Novel	U	1109
159989	DEUP1	deuterosome assembly protein 1	0.0014299156467414615	Novel	N	1110
9302	SNORD26	small nucleolar RNA, C/D box 26	0.001428075634945232	Novel	U	1111
81579	PLA2G12A	phospholipase A2 group XIIA	0.0014265261340377958	Novel	U	1112
399979	SNX19	sorting nexin 19	0.0014247205777290555	Novel	U	1113
51302	CYP39A1	cytochrome P450 family 39 subfamily A member 1	0.0014201876365871518	Novel	U	1114
100421113	CROCCP4	CROCC pseudogene 4	0.001418971690429703	Novel	U	1115
100534589	HOXA10-HOXA9	HOXA10-HOXA9 readthrough	0.0014165365510650117	Novel	U	1116
104355133	ABHD15-AS1	ABHD15 antisense RNA 1	0.0014139507929660765	Novel	U	1117
9546	APBA3	amyloid beta precursor protein binding family A member 3	0.0014120510479364969	Novel	U	1118
139231	FAM199X	family with sequence similarity 199, X-linked	0.0014103878621008865	Novel	U	1119
7372	UMPS	uridine monophosphate synthetase	0.0014076846858638071	Novel	N	1120
341	APOC1	apolipoprotein C1	0.001403896935702549	Novel	N	1121
116931	MED12L	mediator complex subunit 12L	0.0014033990571324924	Novel	N	1122
2071	ERCC3	ERCC excision repair 3, TFIIH core complex helicase subunit	0.001403365597209942	Novel	N	1123
142678	MIB2	mindbomb E3 ubiquitin protein ligase 2	0.0014018182109242553	Novel	N	1124
157285	PRAG1	PEAK1 related, kinase-activating pseudokinase 1	0.0014005078175755574	Novel	U	1125
6733	SRPK2	SRSF protein kinase 2	0.0013929648521259117	Novel	N	1126
326278	RPL13AP2	ribosomal protein L13a pseudogene 2	0.0013900596083873213	Novel	U	1127
100873412	RNA5SP145	RNA, 5S ribosomal pseudogene 145	0.001387700237846236	Novel	U	1128
147746	HIPK4	homeodomain interacting protein kinase 4	0.001386488376602248	Novel	U	1129
55850	USE1	unconventional SNARE in the ER 1	0.0013807871393329777	Novel	U	1130
6303	SAT1	spermidine/spermine N1-acetyltransferase 1	0.0013807595900541744	Novel	N	1131
623	BDKRB1	bradykinin receptor B1	0.0013804637206671088	Novel	N	1132
65220	NADK	NAD kinase	0.0013798549378933077	Novel	U	1133
65244	SPATS2	spermatogenesis associated serine rich 2	0.0013781132943893413	Novel	U	1134
3933	LCN1	lipocalin 1	0.0013750077389093663	Novel	U	1135
118813	ZFYVE27	zinc finger FYVE-type containing 27	0.0013726656765566966	Novel	N	1136
8818	DPM2	dolichyl-phosphate mannosyltransferase subunit 2, regulatory	0.0013704461819576985	Novel	N	1137
2298	FOXD4	forkhead box D4	0.0013698593773060308	Novel	U	1138
84182	MINDY4	MINDY lysine 48 deubiquitinase 4	0.0013654115486775272	Novel	U	1139
79982	DNAJB14	DnaJ heat shock protein family (Hsp40) member B14	0.001364796626538623	Novel	U	1140
55096	EBLN2	endogenous Bornavirus like nucleoprotein 2	0.001358822007374186	Novel	U	1141
84665	MYPN	myopalladin	0.001355263299263528	Novel	N	1142
4194	MDM4	MDM4 regulator of p53	0.001351450905077402	Novel	N	1143
79971	WLS	Wnt ligand secretion mediator	0.0013507604872979606	Novel	U	1144
7871	SLMAP	sarcolemma associated protein	0.0013507489597780553	Novel	N	1145
27079	RPUSD2	RNA pseudouridine synthase domain containing 2	0.0013501808265328995	Novel	U	1146
93643	TJAP1	tight junction associated protein 1	0.0013500504474816524	Novel	U	1147
343099	CCDC18	coiled-coil domain containing 18	0.0013385129486922543	Novel	U	1148
10266	RAMP2	receptor activity modifying protein 2	0.0013367057127874876	Novel	N	1149
1870	E2F2	E2F transcription factor 2	0.001335994795284687	Novel	N	1150
4892	NRAP	nebulin related anchoring protein	0.0013342842552015676	Novel	U	1151
29901	SAC3D1	SAC3 domain containing 1	0.0013287594419694438	Novel	U	1152
100169764	RNA5S13	RNA, 5S ribosomal 13	0.0013253656935900892	Novel	U	1153
1690	COCH	cochlin	0.0013207604280632817	Novel	N	1154
644054	FAM25C	family with sequence similarity 25 member C	0.0013200835164483673	Novel	U	1155
10803	CCR9	C-C motif chemokine receptor 9	0.0013199098932018165	Novel	N	1156
2305	FOXM1	forkhead box M1	0.0013173996061723202	Novel	N	1157
81572	PDRG1	p53 and DNA damage regulated 1	0.0013142768181232949	Novel	U	1158
124460	SNX20	sorting nexin 20	0.0013114543862080069	Novel	U	1159
84668	FAM126A	family with sequence similarity 126 member A	0.0013114387341517752	Novel	N	1160
126969	SLC44A3	solute carrier family 44 member 3	0.00131081264578203	Novel	U	1161
5371	PML	PML nuclear body scaffold	0.0013053437659925763	Novel	N	1162
6164	RPL34	ribosomal protein L34	0.0013052313573116187	Novel	U	1163
4925	NUCB2	nucleobindin 2	0.0013021022888904956	Novel	U	1164
727800	RNF208	ring finger protein 208	0.0013016822608790369	Novel	U	1165
2687	GGT5	gamma-glutamyltransferase 5	0.0013007194022509215	Novel	U	1166
51398	WDR83OS	WD repeat domain 83 opposite strand	0.0012998930898759163	Novel	U	1167
84191	CIAO2A	cytosolic iron-sulfur assembly component 2A	0.0012947939565137957	Novel	U	1168
23461	ABCA5	ATP binding cassette subfamily A member 5	0.0012943085698802275	Novel	U	1169
5005	ORM2	orosomucoid 2	0.001293524844610653	Novel	U	1170
79629	OCEL1	occludin/ELL domain containing 1	0.0012924602413544393	Novel	U	1171
54840	APTX	aprataxin	0.0012917090891314666	Novel	N	1172
100420300	FTH1P23	ferritin heavy chain 1 pseudogene 23	0.0012886415776431851	Novel	U	1173
64788	LMF1	lipase maturation factor 1	0.0012852190433235758	Novel	N	1174
134637	ADAT2	adenosine deaminase tRNA specific 2	0.0012826736355378682	Novel	U	1175
54584	GNB1L	G protein subunit beta 1 like	0.0012824661751100685	Novel	N	1176
493856	CISD2	CDGSH iron sulfur domain 2	0.0012776097751724157	Novel	N	1177
10897	YIF1A	Yip1 interacting factor homolog A, membrane trafficking protein	0.0012773381558898638	Novel	U	1178
2555	GABRA2	gamma-aminobutyric acid type A receptor subunit alpha2	0.0012772634616086418	Novel	N	1179
5467	PPARD	peroxisome proliferator activated receptor delta	0.0012772400777861528	Novel	N	1180
27069	GHITM	growth hormone inducible transmembrane protein	0.00127557064897294	Novel	U	1181
1001	CDH3	cadherin 3	0.0012755692580786822	Novel	N	1182
6853	SYN1	synapsin I	0.001266554867236654	Novel	U	1183
92104	TTC30A	tetratricopeptide repeat domain 30A	0.0012645115942583117	Novel	U	1184
4741	NEFM	neurofilament medium	0.0012576884213133701	Novel	N	1185
9139	CBFA2T2	CBFA2/RUNX1 partner transcriptional co-repressor 2	0.0012546459174758383	Novel	U	1186
2671	GFER	growth factor, augmenter of liver regeneration	0.0012544997595312995	Novel	N	1187
602	BCL3	BCL3 transcription coactivator	0.0012539249894293692	Novel	N	1188
388951	TSPYL6	TSPY like 6	0.0012508674956658871	Novel	U	1189
83874	TBC1D10A	TBC1 domain family member 10A	0.0012449314848853319	Novel	U	1190
375444	C5orf34	chromosome 5 open reading frame 34	0.0012447822700166781	Novel	U	1191
8445	DYRK2	dual specificity tyrosine phosphorylation regulated kinase 2	0.001244298756358945	Novel	N	1192
65012	SLC26A10	solute carrier family 26 member 10	0.0012430458612996708	Novel	U	1193
11251	PTGDR2	prostaglandin D2 receptor 2	0.0012423996057283906	Novel	N	1194
55186	SLC25A36	solute carrier family 25 member 36	0.001240226130284375	Novel	U	1195
51099	ABHD5	abhydrolase domain containing 5, lysophosphatidic acid acyltransferase	0.0012398381265768565	Novel	N	1196
324	APC	APC regulator of WNT signaling pathway	0.0012383077035166951	Novel	N	1197
4694	NDUFA1	NADH:ubiquinone oxidoreductase subunit A1	0.001236941540529504	Novel	N	1198
9463	PICK1	protein interacting with PRKCA 1	0.0012352269321928518	Novel	N	1199
51727	CMPK1	cytidine/uridine monophosphate kinase 1	0.0012325172799959665	Novel	U	1200
126272	EID2B	EP300 interacting inhibitor of differentiation 2B	0.0012313098338626886	Novel	U	1201
25870	SUMF2	sulfatase modifying factor 2	0.0012231054750835304	Novel	U	1202
57687	VAT1L	vesicle amine transport 1 like	0.001222539413626908	Novel	U	1203
11080	DNAJB4	DnaJ heat shock protein family (Hsp40) member B4	0.0012185390726307307	Novel	U	1204
29085	PHPT1	phosphohistidine phosphatase 1	0.0012157255278903718	Novel	U	1205
6718	AKR1D1	aldo-keto reductase family 1 member D1	0.0012109213504399611	Novel	N	1206
1871	E2F3	E2F transcription factor 3	0.0012069546803912274	Novel	N	1207
205564	SENP5	SUMO specific peptidase 5	0.001206082275446936	Novel	U	1208
57594	HOMEZ	homeobox and leucine zipper encoding	0.0012027912204346813	Novel	U	1209
654364	NME1-NME2	NME1-NME2 readthrough	0.0012025405234374138	Novel	U	1210
375567	VWC2	von Willebrand factor C domain containing 2	0.0011984245602789285	Novel	U	1211
6416	MAP2K4	mitogen-activated protein kinase kinase 4	0.0011978676952849989	Novel	N	1212
100873815	RNU1-18P	RNA, U1 small nuclear 18, pseudogene	0.0011976128614668866	Novel	U	1213
8647	ABCB11	ATP binding cassette subfamily B member 11	0.0011974874696157295	Novel	N	1214
378707	RN7SL3	RNA component of signal recognition particle 7SL3	0.0011965261387021488	Novel	U	1215
114984	FLYWCH2	FLYWCH family member 2	0.001192997199074267	Novel	U	1216
10529	NEBL	nebulette	0.0011926988971904021	Novel	N	1217
65125	WNK1	WNK lysine deficient protein kinase 1	0.001191175315343762	Novel	N	1218
84629	TNRC18	trinucleotide repeat containing 18	0.0011899866427124517	Novel	U	1219
100169757	RNA5S6	RNA, 5S ribosomal 6	0.0011882811668585882	Novel	U	1220
257240	KLHL34	kelch like family member 34	0.0011867767680142293	Novel	U	1221
57666	FBRSL1	fibrosin like 1	0.001185684502837555	Novel	N	1222
780776	TVP23A	trans-golgi network vesicle protein 23 homolog A	0.0011838976028889882	Novel	U	1223
6569	SLC34A1	solute carrier family 34 member 1	0.0011726329948768082	Novel	N	1224
90843	TCEAL8	transcription elongation factor A like 8	0.0011715884215092963	Novel	U	1225
159090	PABIR2	PABIR family member 2	0.001168816085557649	Novel	U	1226
10869	USP19	ubiquitin specific peptidase 19	0.001167773662309101	Novel	U	1227
10570	DPYSL4	dihydropyrimidinase like 4	0.0011671755918326665	Novel	U	1228
55837	EAPP	E2F associated phosphoprotein	0.00116716368300146	Novel	U	1229
26005	C2CD3	C2 domain containing 3 centriole elongation regulator	0.001166044150905008	Novel	U	1230
1318	SLC31A2	solute carrier family 31 member 2	0.0011646924258090705	Novel	U	1231
22887	FOXJ3	forkhead box J3	0.0011646746466768719	Novel	U	1232
53339	BTBD1	BTB domain containing 1	0.0011641129960763645	Novel	U	1233
51082	POLR1D	RNA polymerase I and III subunit D	0.001162058294676386	Novel	U	1234
6237	RRAS	RAS related	0.0011578058251703193	Novel	N	1235
55112	DYNC2I1	dynein 2 intermediate chain 1	0.0011561083866200694	Novel	U	1236
2050	EPHB4	EPH receptor B4	0.0011536741573252732	Novel	N	1237
23412	COMMD3	COMM domain containing 3	0.0011509781776078134	Novel	U	1238
387254	SLC7A5P2	solute carrier family 7 member 5 pseudogene 2	0.001141089365510127	Novel	U	1239
390928	ACP7	acid phosphatase 7, tartrate resistant (putative)	0.0011405579372730985	Novel	U	1240
677826	SNORA3B	small nucleolar RNA, H/ACA box 3B	0.0011394362128765883	Novel	U	1241
8497	PPFIA4	PTPRF interacting protein alpha 4	0.0011391152374174561	Novel	N	1242
22998	LIMCH1	LIM and calponin homology domains 1	0.0011383410809788941	Novel	N	1243
60436	TGIF2	TGFB induced factor homeobox 2	0.0011374399931487005	Novel	U	1244
84058	WDR54	WD repeat domain 54	0.0011339530237884324	Novel	U	1245
25763	H2AP	H2A.P histone	0.0011329064183701577	Novel	U	1246
4477	MSMB	microseminoprotein beta	0.0011295250471099116	Novel	U	1247
4595	MUTYH	mutY DNA glycosylase	0.0011264935343608896	Novel	N	1248
79567	RIPOR1	RHO family interacting cell polarization regulator 1	0.001125895432357595	Novel	U	1249
23169	SLC35D1	solute carrier family 35 member D1	0.001124530983767477	Novel	N	1250
64764	CREB3L2	cAMP responsive element binding protein 3 like 2	0.0011244257075795831	Novel	N	1251
284443	ZNF493	zinc finger protein 493	0.001121962331802646	Novel	U	1252
83706	FERMT3	fermitin family member 3	0.0011215347604581463	Novel	N	1253
83648	FAM167A	family with sequence similarity 167 member A	0.0011214043478823459	Novel	U	1254
10537	UBD	ubiquitin D	0.0011153946282502396	Novel	N	1255
154091	SLC2A12	solute carrier family 2 member 12	0.001113922307760317	Novel	U	1256
8927	BSN	bassoon presynaptic cytomatrix protein	0.0011129798958265235	Novel	U	1257
90871	DMAC1	distal membrane arm assembly complex 1	0.0011128339077268973	Novel	U	1258
23746	AIPL1	aryl hydrocarbon receptor interacting protein like 1	0.0011101168823173815	Novel	U	1259
5130	PCYT1A	phosphate cytidylyltransferase 1, choline, alpha	0.0010987081807473636	Novel	N	1260
8636	SSNA1	SS nuclear autoantigen 1	0.0010984768605784376	Novel	U	1261
3963	LGALS7	galectin 7	0.0010983527263287252	Novel	N	1262
374955	SPATA21	spermatogenesis associated 21	0.001093709512479082	Novel	N	1263
55672	NBPF1	NBPF member 1	0.0010916891363564037	Novel	U	1264
9829	DNAJC6	DnaJ heat shock protein family (Hsp40) member C6	0.0010914611708667463	Novel	N	1265
55616	ASAP3	ArfGAP with SH3 domain, ankyrin repeat and PH domain 3	0.001090887467531726	Novel	U	1266
6041	RNASEL	ribonuclease L	0.0010899857349700333	Novel	U	1267
54788	DNAJB12	DnaJ heat shock protein family (Hsp40) member B12	0.0010885042084469295	Novel	U	1268
100271836	SMG1P3	SMG1 pseudogene 3	0.0010860148252729127	Novel	U	1269
10550	ARL6IP5	ADP ribosylation factor like GTPase 6 interacting protein 5	0.0010854732062091543	Novel	U	1270
55157	DARS2	aspartyl-tRNA synthetase 2, mitochondrial	0.0010854059602033444	Novel	U	1271
26225	ARL5A	ADP ribosylation factor like GTPase 5A	0.0010852400202835814	Novel	U	1272
6821	SUOX	sulfite oxidase	0.0010841132503829412	Novel	N	1273
100287082	GACAT2	gastric cancer associated transcript 2	0.0010837664769668075	Novel	U	1274
7433	VIPR1	vasoactive intestinal peptide receptor 1	0.0010823594768113811	Novel	U	1275
23130	ATG2A	autophagy related 2A	0.00107875915756065	Novel	U	1276
84643	KIF2B	kinesin family member 2B	0.001077495940206065	Novel	U	1277
5521	PPP2R2B	protein phosphatase 2 regulatory subunit Bbeta	0.001076675632055116	Novel	N	1278
389376	SFTA2	surfactant associated 2	0.0010748623185189456	Novel	U	1279
9554	SEC22B	SEC22 homolog B, vesicle trafficking protein	0.0010693529681080143	Novel	U	1280
653269	POTEI	POTE ankyrin domain family member I	0.0010664461356172047	Novel	U	1281
246184	CDC26	cell division cycle 26	0.001065106718223773	Novel	U	1282
9455	HOMER2	homer scaffold protein 2	0.00106487801742845	Novel	N	1283
50489	CD207	CD207 molecule	0.0010634718486551092	Novel	U	1284
4886	NPY1R	neuropeptide Y receptor Y1	0.001061427997001515	Novel	N	1285
5408	PNLIPRP2	pancreatic lipase related protein 2 (gene/pseudogene)	0.0010601941119220994	Novel	U	1286
3991	LIPE	lipase E, hormone sensitive type	0.0010575425064024077	Novel	N	1287
90025	UBE3D	ubiquitin protein ligase E3D	0.001055021725863678	Novel	U	1288
23532	PRAME	PRAME nuclear receptor transcriptional regulator	0.0010510797326462513	Novel	N	1289
286077	FAM83H	family with sequence similarity 83 member H	0.0010491902321465246	Novel	N	1290
55855	DENND10P1	DENND10 pseudogene 1	0.001047981812622785	Novel	U	1291
284131	ENDOV	endonuclease V	0.0010448438664210184	Novel	U	1292
10687	PNMA2	PNMA family member 2	0.0010433369766729875	Novel	U	1293
57179	KIAA1191	KIAA1191	0.0010429502472261442	Novel	U	1294
126306	JSRP1	junctional sarcoplasmic reticulum protein 1	0.0010425704207625787	Novel	N	1295
55764	IFT122	intraflagellar transport 122	0.0010382391924773568	Novel	U	1296
55171	TBCCD1	TBCC domain containing 1	0.0010364538814657711	Novel	U	1297
9556	ATP5MPL	ATP synthase membrane subunit 6.8PL	0.0010363389509735726	Novel	U	1298
10497	UNC13B	unc-13 homolog B	0.001035197101473563	Novel	U	1299
6253	RTN2	reticulon 2	0.001035004318579404	Novel	N	1300
11019	LIAS	lipoic acid synthetase	0.0010337807817037436	Novel	U	1301
408050	NOMO3	NODAL modulator 3	0.0010329534541168282	Novel	U	1302
10945	KDELR1	KDEL endoplasmic reticulum protein retention receptor 1	0.0010294019318454303	Novel	U	1303
80222	TARS2	threonyl-tRNA synthetase 2, mitochondrial	0.0010270113580021793	Novel	N	1304
100874323	HOXA10-AS	HOXA10 antisense RNA	0.001026030361945789	Novel	U	1305
79888	LPCAT1	lysophosphatidylcholine acyltransferase 1	0.0010249118764382543	Novel	U	1306
7461	CLIP2	CAP-Gly domain containing linker protein 2	0.0010217586910389537	Novel	U	1307
5533	PPP3CC	protein phosphatase 3 catalytic subunit gamma	0.0010199066591236627	Novel	N	1308
283450	HECTD4	HECT domain E3 ubiquitin protein ligase 4	0.0010195497104734965	Novel	U	1309
55845	BRK1	BRICK1 subunit of SCAR/WAVE actin nucleating complex	0.0010189681931116893	Novel	U	1310
63971	KIF13A	kinesin family member 13A	0.001016554868088772	Novel	U	1311
54557	SGTB	small glutamine rich tetratricopeptide repeat containing beta	0.001015022407451015	Novel	U	1312
644591	PPIAL4G	peptidylprolyl isomerase A like 4G	0.001012327830320857	Novel	U	1313
84445	LZTS2	leucine zipper tumor suppressor 2	0.0010104815493082691	Novel	U	1314
5536	PPP5C	protein phosphatase 5 catalytic subunit	0.0010052460821016829	Novel	U	1315
9683	N4BP1	NEDD4 binding protein 1	0.0010052073252329707	Novel	U	1316
25828	TXN2	thioredoxin 2	0.0010036295338681164	Novel	N	1317
6712	SPTBN2	spectrin beta, non-erythrocytic 2	0.0010036050464421564	Novel	N	1318
152217	NCBP2AS2	NCBP2 antisense 2 (head to head)	0.0010006919988610607	Novel	U	1319
3636	INPPL1	inositol polyphosphate phosphatase like 1	0.000997699084626087	Novel	N	1320
285346	ZNF852	zinc finger protein 852	0.000995406610640526	Novel	U	1321
1573	CYP2J2	cytochrome P450 family 2 subfamily J member 2	0.0009951777695772705	Novel	U	1322
64793	CEP85	centrosomal protein 85	0.000993648918869043	Novel	U	1323
196513	DCP1B	decapping mRNA 1B	0.0009928195549651533	Novel	U	1324
54853	WDR55	WD repeat domain 55	0.0009912865427883428	Novel	U	1325
1645	AKR1C1	aldo-keto reductase family 1 member C1	0.0009860829670685018	Novel	N	1326
7260	EIPR1	EARP complex and GARP complex interacting protein 1	0.0009858340533613471	Novel	U	1327
123	PLIN2	perilipin 2	0.0009850253375059755	Novel	N	1328
9489	PGS1	phosphatidylglycerophosphate synthase 1	0.0009827842847956148	Novel	U	1329
4751	NEK2	NIMA related kinase 2	0.0009804331314752343	Novel	U	1330
187	APLNR	apelin receptor	0.000977162014397691	Novel	U	1331
6616	SNAP25	synaptosome associated protein 25	0.0009769838620056483	Novel	N	1332
11044	TENT4A	terminal nucleotidyltransferase 4A	0.0009721749923754933	Novel	U	1333
124975	GGT6	gamma-glutamyltransferase 6	0.0009717487519033207	Novel	U	1334
7398	USP1	ubiquitin specific peptidase 1	0.000969665361082662	Novel	U	1335
85379	KIAA1671	KIAA1671	0.0009689840408898054	Novel	U	1336
113201	GOLM2	golgi membrane protein 2	0.0009667259102500927	Novel	U	1337
101954277	RNVU1-19	RNA, variant U1 small nuclear 19	0.0009658360391663906	Novel	U	1338
6470	SHMT1	serine hydroxymethyltransferase 1	0.0009623013349501682	Novel	N	1339
100529264	RAB4B-EGLN2	RAB4B-EGLN2 readthrough (NMD candidate)	0.0009602406304482379	Novel	U	1340
55588	MED29	mediator complex subunit 29	0.0009587219739242104	Novel	U	1341
8658	TNKS	tankyrase	0.0009579671556873155	Novel	U	1342
27348	TOR1B	torsin family 1 member B	0.0009574491843240564	Novel	N	1343
64333	ARHGAP9	Rho GTPase activating protein 9	0.0009555458710026948	Novel	U	1344
4023	LPL	lipoprotein lipase	0.0009532622220421641	Novel	N	1345
154664	ABCA13	ATP binding cassette subfamily A member 13	0.0009522510447930824	Novel	U	1346
7415	VCP	valosin containing protein	0.0009509304638179398	Novel	N	1347
91039	DPP9	dipeptidyl peptidase 9	0.0009487286344082317	Novel	N	1348
153443	SRFBP1	serum response factor binding protein 1	0.0009475532646859687	Novel	U	1349
1586	CYP17A1	cytochrome P450 family 17 subfamily A member 1	0.0009468663360001612	Novel	N	1350
84641	MFSD14B	major facilitator superfamily domain containing 14B	0.0009455016757329399	Novel	U	1351
55253	TYW1	tRNA-yW synthesizing protein 1 homolog	0.0009445692945773541	Novel	U	1352
51289	RXFP3	relaxin family peptide receptor 3	0.0009400260050460268	Novel	U	1353
57476	GRAMD1B	GRAM domain containing 1B	0.0009369340417000004	Novel	U	1354
79789	CLMN	calmin	0.0009330238924318954	Novel	U	1355
389289	ANXA2R	annexin A2 receptor	0.0009327759228637697	Novel	N	1356
8290	H3-4	H3.4 histone	0.0009321829533595235	Novel	N	1357
4281	MID1	midline 1	0.0009321435854945846	Novel	U	1358
5914	RARA	retinoic acid receptor alpha	0.0009262222536552825	Novel	N	1359
7267	TTC3	tetratricopeptide repeat domain 3	0.000926153762476467	Novel	U	1360
80339	PNPLA3	patatin like phospholipase domain containing 3	0.0009255675413897798	Novel	N	1361
2561	GABRB2	gamma-aminobutyric acid type A receptor subunit beta2	0.0009244068349204295	Novel	N	1362
7957	EPM2A	EPM2A glucan phosphatase, laforin	0.000924112293531717	Novel	N	1363
55700	MAP7D1	MAP7 domain containing 1	0.0009233092826681207	Novel	U	1364
116937	SNORD83A	small nucleolar RNA, C/D box 83A	0.0009233022814853275	Novel	U	1365
9564	BCAR1	BCAR1 scaffold protein, Cas family member	0.0009219819671617033	Novel	N	1366
9375	TM9SF2	transmembrane 9 superfamily member 2	0.0009210214359808808	Novel	U	1367
586	BCAT1	branched chain amino acid transaminase 1	0.0009201153617499513	Novel	N	1368
65983	GRAMD2B	GRAM domain containing 2B	0.0009199943898116692	Novel	U	1369
5908	RAP1B	RAP1B, member of RAS oncogene family	0.0009194812939269959	Novel	U	1370
89846	FGD3	FYVE, RhoGEF and PH domain containing 3	0.0009169387492539221	Novel	U	1371
100132565	GOLGA8F	golgin A8 family member F	0.0009161182895442947	Novel	U	1372
11272	PRR4	proline rich 4	0.0009134595994787548	Novel	U	1373
5173	PDYN	prodynorphin	0.0009126601210243547	Novel	N	1374
54769	DIRAS2	DIRAS family GTPase 2	0.0009107119605130922	Novel	U	1375
79364	ZXDC	ZXD family zinc finger C	0.0009105834332235275	Novel	U	1376
51504	TRMT112	tRNA methyltransferase subunit 11-2	0.000910327413690675	Novel	U	1377
169522	KCNV2	potassium voltage-gated channel modifier subfamily V member 2	0.000905508319034439	Novel	U	1378
4867	NPHP1	nephrocystin 1	0.0009040917734335893	Novel	U	1379
261726	TIPRL	TOR signaling pathway regulator	0.0009036010524082624	Novel	U	1380
54978	SLC35F6	solute carrier family 35 member F6	0.0008996875603059596	Novel	U	1381
161502	CFAP161	cilia and flagella associated protein 161	0.0008994246734989257	Novel	U	1382
114791	TUBGCP5	tubulin gamma complex associated protein 5	0.0008980793667442938	Novel	U	1383
677823	SNORA80E	small nucleolar RNA, H/ACA box 80E	0.0008977620338324524	Novel	U	1384
51195	RAPGEFL1	Rap guanine nucleotide exchange factor like 1	0.0008959544425986823	Novel	U	1385
340146	SLC35D3	solute carrier family 35 member D3	0.0008953962847671327	Novel	U	1386
8273	SLC10A3	solute carrier family 10 member 3	0.0008945616007030361	Novel	U	1387
23160	WDR43	WD repeat domain 43	0.000890879306446844	Novel	U	1388
11284	PNKP	polynucleotide kinase 3'-phosphatase	0.000889000928166858	Novel	N	1389
56135	PCDHAC1	protocadherin alpha subfamily C, 1	0.0008867137507935332	Novel	U	1390
7543	ZFX	zinc finger protein X-linked	0.0008828719418554308	Novel	U	1391
23052	ENDOD1	endonuclease domain containing 1	0.0008814905708998756	Novel	U	1392
29985	SLC39A3	solute carrier family 39 member 3	0.0008807801356735733	Novel	N	1393
100528030	POC1B-GALNT4	POC1B-GALNT4 readthrough	0.0008803440326097324	Novel	U	1394
6386	SDCBP	syndecan binding protein	0.0008799479255308603	Novel	U	1395
90480	GADD45GIP1	GADD45G interacting protein 1	0.000879161443971891	Novel	U	1396
2353	FOS	Fos proto-oncogene, AP-1 transcription factor subunit	0.0008775544550330979	Novel	N	1397
692312	PPAN-P2RY11	PPAN-P2RY11 readthrough	0.0008764336408110813	Novel	U	1398
4651	MYO10	myosin X	0.0008708208659264026	Novel	U	1399
10726	NUDC	nuclear distribution C, dynein complex regulator	0.0008697896582428847	Novel	U	1400
6271	S100A1	S100 calcium binding protein A1	0.000869124027900315	Novel	N	1401
64748	PLPPR2	phospholipid phosphatase related 2	0.0008684614932953461	Novel	U	1402
1728	NQO1	NAD(P)H quinone dehydrogenase 1	0.0008679605283648027	Novel	N	1403
116228	COX20	cytochrome c oxidase assembly factor COX20	0.0008669005960829103	Novel	N	1404
23030	KDM4B	lysine demethylase 4B	0.0008651247864930026	Novel	N	1405
64853	AIDA	axin interactor, dorsalization associated	0.0008648421949806218	Novel	U	1406
254158	CXorf58	chromosome X open reading frame 58	0.0008637800029883175	Novel	U	1407
80024	SLC8B1	solute carrier family 8 member B1	0.0008618815710018437	Novel	U	1408
55081	IFT57	intraflagellar transport 57	0.0008608100028091673	Novel	U	1409
6445	SGCG	sarcoglycan gamma	0.0008607348005607327	Novel	N	1410
6391	SDHC	succinate dehydrogenase complex subunit C	0.0008603535773411143	Novel	N	1411
3931	LCAT	lecithin-cholesterol acyltransferase	0.0008579486847373498	Novel	N	1412
1660	DHX9	DExH-box helicase 9	0.0008572701779932704	Novel	U	1413
142683	ITLN2	intelectin 2	0.0008566661840925968	Novel	U	1414
11079	RER1	retention in endoplasmic reticulum sorting receptor 1	0.0008565957310350112	Novel	U	1415
5910	RAP1GDS1	Rap1 GTPase-GDP dissociation stimulator 1	0.000856115358530276	Novel	U	1416
5995	RGR	retinal G protein coupled receptor	0.0008518958778782043	Novel	U	1417
63941	NECAB3	N-terminal EF-hand calcium binding protein 3	0.0008518571554903466	Novel	U	1418
346689	KLRG2	killer cell lectin like receptor G2	0.0008512804715678794	Novel	U	1419
9510	ADAMTS1	ADAM metallopeptidase with thrombospondin type 1 motif 1	0.0008505664602454467	Novel	N	1420
10899	JTB	jumping translocation breakpoint	0.0008496233583030593	Novel	U	1421
218	ALDH3A1	aldehyde dehydrogenase 3 family member A1	0.0008485506637640998	Novel	N	1422
4696	NDUFA3	NADH:ubiquinone oxidoreductase subunit A3	0.0008460022204081202	Novel	U	1423
92609	TIMM50	translocase of inner mitochondrial membrane 50	0.00084516324209709	Novel	N	1424
140597	TCEAL2	transcription elongation factor A like 2	0.0008446435237966638	Novel	U	1425
221421	RSPH9	radial spoke head component 9	0.0008440149057683183	Novel	U	1426
53353	LRP1B	LDL receptor related protein 1B	0.0008436014118510745	Novel	N	1427
9527	GOSR1	golgi SNAP receptor complex member 1	0.0008431979263357217	Novel	U	1428
27338	UBE2S	ubiquitin conjugating enzyme E2 S	0.000842117703868305	Novel	U	1429
23313	KIAA0930	KIAA0930	0.0008402615131131307	Novel	U	1430
8690	JRKL	JRK like	0.0008399670741602241	Novel	U	1431
254863	TMEM256	transmembrane protein 256	0.000839168000476063	Novel	U	1432
9585	KIF20B	kinesin family member 20B	0.0008390637974486942	Novel	U	1433
9866	TRIM66	tripartite motif containing 66	0.0008323710728370713	Novel	U	1434
1003	CDH5	cadherin 5	0.0008302662061238082	Novel	N	1435
161835	FSIP1	fibrous sheath interacting protein 1	0.0008291120018347294	Novel	U	1436
100423062	IGLL5	immunoglobulin lambda like polypeptide 5	0.0008289530416961752	Novel	U	1437
51278	IER5	immediate early response 5	0.0008255435893423899	Novel	U	1438
23630	KCNE5	potassium voltage-gated channel subfamily E regulatory subunit 5	0.0008249322297436217	Novel	N	1439
51548	SIRT6	sirtuin 6	0.0008238015887368959	Novel	U	1440
100529239	RPS10-NUDT3	RPS10-NUDT3 readthrough	0.0008226024270214869	Novel	U	1441
284654	RSPO1	R-spondin 1	0.0008214677310100342	Novel	N	1442
653499	LGALS7B	galectin 7B	0.0008208428448067572	Novel	U	1443
347862	GATD1	glutamine amidotransferase like class 1 domain containing 1	0.0008200181662492605	Novel	U	1444
26128	KIFBP	kinesin family binding protein	0.0008183812624507679	Novel	N	1445
64374	SIL1	SIL1 nucleotide exchange factor	0.0008156251986860338	Novel	N	1446
5532	PPP3CB	protein phosphatase 3 catalytic subunit beta	0.0008133696398621692	Novel	N	1447
100101467	ZSCAN30	zinc finger and SCAN domain containing 30	0.0008101720963610247	Novel	U	1448
10606	PAICS	phosphoribosylaminoimidazole carboxylase and phosphoribosylaminoimidazolesuccinocarboxamide synthase	0.0008101544987224144	Novel	U	1449
653519	GPR89A	G protein-coupled receptor 89A	0.0008099949038720732	Novel	U	1450
219743	TYSND1	trypsin like peroxisomal matrix peptidase 1	0.0008088936343792964	Novel	U	1451
26059	ERC2	ELKS/RAB6-interacting/CAST family member 2	0.0008072349749932215	Novel	U	1452
692084	SNORD13	small nucleolar RNA, C/D box 13	0.0008065538725262385	Novel	U	1453
78995	HROB	homologous recombination factor with OB-fold	0.0008060168766034035	Novel	U	1454
5510	PPP1R7	protein phosphatase 1 regulatory subunit 7	0.0008052257165621342	Novel	U	1455
2784	GNB3	G protein subunit beta 3	0.0008044321421760829	Novel	N	1456
54977	SLC25A38	solute carrier family 25 member 38	0.0008028320760102714	Novel	N	1457
3339	HSPG2	heparan sulfate proteoglycan 2	0.0008028223153121424	Novel	N	1458
100873453	RNA5SP191	RNA, 5S ribosomal pseudogene 191	0.000802793942223638	Novel	U	1459
22845	DOLK	dolichol kinase	0.0008026632656034323	Novel	N	1460
3835	KIF22	kinesin family member 22	0.0008024233843662472	Novel	U	1461
8777	MPDZ	multiple PDZ domain crumbs cell polarity complex component	0.000799496172937121	Novel	N	1462
27034	ACAD8	acyl-CoA dehydrogenase family member 8	0.0007991803718534919	Novel	U	1463
54951	COMMD8	COMM domain containing 8	0.0007988553048325756	Novel	U	1464
3265	HRAS	HRas proto-oncogene, GTPase	0.0007985518923185015	Novel	N	1465
9948	WDR1	WD repeat domain 1	0.0007982163447409229	Novel	N	1466
23251	MINAR1	membrane integral NOTCH2 associated receptor 1	0.0007972732778369914	Novel	U	1467
1657	DMXL1	Dmx like 1	0.0007967317497831659	Novel	N	1468
79683	ZDHHC14	zinc finger DHHC-type palmitoyltransferase 14	0.0007951927279830285	Novel	U	1469
6674	SPAG1	sperm associated antigen 1	0.0007944550259545203	Novel	U	1470
11009	IL24	interleukin 24	0.0007944137413545489	Novel	N	1471
22889	KHDC4	KH domain containing 4, pre-mRNA splicing factor	0.000794170422934887	Novel	U	1472
64342	HS1BP3	HCLS1 binding protein 3	0.0007939068716018778	Novel	U	1473
26071	RTL8A	retrotransposon Gag like 8A	0.000792128440684101	Novel	U	1474
285282	RABL3	RAB, member of RAS oncogene family like 3	0.0007833039944692833	Novel	N	1475
3756	KCNH1	potassium voltage-gated channel subfamily H member 1	0.0007812783210718262	Novel	N	1476
389362	PSMG4	proteasome assembly chaperone 4	0.000780101497075727	Novel	U	1477
80351	TNKS2	tankyrase 2	0.0007797997999321938	Novel	U	1478
8451	CUL4A	cullin 4A	0.0007793845223110456	Novel	N	1479
10006	ABI1	abl interactor 1	0.0007749678043705579	Novel	U	1480
3795	KHK	ketohexokinase	0.0007724688828237685	Novel	U	1481
9824	ARHGAP11A	Rho GTPase activating protein 11A	0.0007696616668226039	Novel	U	1482
6002	RGS12	regulator of G protein signaling 12	0.0007665617198723575	Novel	U	1483
4900	NRGN	neurogranin	0.0007658965312457628	Novel	N	1484
10294	DNAJA2	DnaJ heat shock protein family (Hsp40) member A2	0.0007649618869361273	Novel	U	1485
81575	APOLD1	apolipoprotein L domain containing 1	0.0007647707544426144	Novel	U	1486
30833	NT5C	5', 3'-nucleotidase, cytosolic	0.0007613439193388303	Novel	U	1487
91409	CCDC74B	coiled-coil domain containing 74B	0.0007613166241414004	Novel	U	1488
10668	CGRRF1	cell growth regulator with ring finger domain 1	0.0007593983347824026	Novel	U	1489
57182	ANKRD50	ankyrin repeat domain 50	0.0007581494680034765	Novel	U	1490
84335	AKT1S1	AKT1 substrate 1	0.0007572774397076105	Novel	U	1491
80012	PHC3	polyhomeotic homolog 3	0.0007572265505775612	Novel	U	1492
56141	PCDHA7	protocadherin alpha 7	0.0007556342536156675	Novel	U	1493
5920	PLAAT4	phospholipase A and acyltransferase 4	0.0007549126168688291	Novel	U	1494
23269	MGA	MAX dimerization protein MGA	0.0007544376711998224	Novel	N	1495
410	ARSA	arylsulfatase A	0.0007543664399847869	Novel	N	1496
6645	SNTB2	syntrophin beta 2	0.0007519075615145363	Novel	U	1497
2879	GPX4	glutathione peroxidase 4	0.0007512792236643335	Novel	N	1498
283643	TEDC1	tubulin epsilon and delta complex 1	0.0007502614165750543	Novel	U	1499
55298	RNF121	ring finger protein 121	0.0007494315112490623	Novel	U	1500
84187	TMEM164	transmembrane protein 164	0.000749413123458671	Novel	U	1501
8019	BRD3	bromodomain containing 3	0.0007492057119470239	Novel	N	1502
9091	PIGQ	phosphatidylinositol glycan anchor biosynthesis class Q	0.0007485433187022402	Novel	N	1503
171	AFD1	acrofacial dysostosis 1, Nager type	0.0007480615215388752	Novel	U	1504
693199	MIR614	microRNA 614	0.0007480262325096197	Novel	U	1505
5078	PAX4	paired box 4	0.0007447959904485189	Novel	N	1506
27284	SULT1B1	sulfotransferase family 1B member 1	0.0007434740704486508	Novel	U	1507
131965	METTL6	methyltransferase like 6	0.0007427149107845207	Novel	U	1508
130940	CCDC148	coiled-coil domain containing 148	0.0007423639659562142	Novel	U	1509
2203	FBP1	fructose-bisphosphatase 1	0.0007412277987077101	Novel	N	1510
10962	MLLT11	MLLT11 transcription factor 7 cofactor	0.0007399961992809441	Novel	U	1511
80000	GREB1L	GREB1 like retinoic acid receptor coactivator	0.0007392626805971618	Novel	U	1512
54550	NECAB2	N-terminal EF-hand calcium binding protein 2	0.0007340434584441266	Novel	U	1513
54535	CCHCR1	coiled-coil alpha-helical rod protein 1	0.0007339523591771189	Novel	N	1514
30836	DNTTIP2	deoxynucleotidyltransferase terminal interacting protein 2	0.0007339006050853768	Novel	U	1515
81853	TMEM14B	transmembrane protein 14B	0.0007288028367860999	Novel	U	1516
51101	ZC2HC1A	zinc finger C2HC-type containing 1A	0.0007286769183343998	Novel	U	1517
164045	HFM1	helicase for meiosis 1	0.0007268363673673011	Novel	N	1518
285590	SH3PXD2B	SH3 and PX domains 2B	0.0007260880596068239	Novel	N	1519
23235	SIK2	salt inducible kinase 2	0.000725409913757419	Novel	U	1520
1195	CLK1	CDC like kinase 1	0.0007240500978264495	Novel	U	1521
84529	CDIN1	CDAN1 interacting nuclease 1	0.0007235302017935825	Novel	N	1522
79012	CAMKV	CaM kinase like vesicle associated	0.0007226547540184103	Novel	N	1523
5141	PDE4A	phosphodiesterase 4A	0.0007215179497309759	Novel	U	1524
23480	SEC61G	SEC61 translocon subunit gamma	0.0007199233950230124	Novel	U	1525
51540	SCLY	selenocysteine lyase	0.0007196109905881835	Novel	U	1526
26863	RNVU1-18	RNA, variant U1 small nuclear 18	0.0007192363191062949	Novel	U	1527
55364	IMPACT	impact RWD domain protein	0.0007174289659747207	Novel	U	1528
8835	SOCS2	suppressor of cytokine signaling 2	0.0007170088457806446	Novel	N	1529
221955	DAGLB	diacylglycerol lipase beta	0.0007164303450615762	Novel	U	1530
7351	UCP2	uncoupling protein 2	0.000714876383837013	Novel	N	1531
5029	P2RY2	purinergic receptor P2Y2	0.0007142449462416826	Novel	U	1532
3507	IGHM	immunoglobulin heavy constant mu	0.000713979880158167	Novel	N	1533
57584	ARHGAP21	Rho GTPase activating protein 21	0.0007133814288019591	Novel	U	1534
8178	ELL	elongation factor for RNA polymerase II	0.0007132927555175813	Novel	U	1535
23613	ZMYND8	zinc finger MYND-type containing 8	0.0007130485601436744	Novel	U	1536
85364	ZCCHC3	zinc finger CCHC-type containing 3	0.0007129748343149059	Novel	U	1537
595	CCND1	cyclin D1	0.0007126110906054877	Novel	N	1538
7448	VTN	vitronectin	0.000712476921462266	Novel	N	1539
440145	MZT1	mitotic spindle organizing protein 1	0.000711589103676899	Novel	U	1540
9687	GREB1	growth regulating estrogen receptor binding 1	0.000709948638729973	Novel	N	1541
55094	GPATCH1	G-patch domain containing 1	0.0007079870814470792	Novel	U	1542
4267	CD99	CD99 molecule (Xg blood group)	0.0007072175582375999	Novel	N	1543
159686	CFAP58	cilia and flagella associated protein 58	0.0007063887386563816	Novel	U	1544
9761	MLEC	malectin	0.0007052222968251999	Novel	U	1545
677832	SNORA53	small nucleolar RNA, H/ACA box 53	0.0007042544051984862	Novel	U	1546
55346	TCP11L1	t-complex 11 like 1	0.0007035286497292715	Novel	U	1547
59342	SCPEP1	serine carboxypeptidase 1	0.0007031266877180237	Novel	U	1548
64101	LRRC4	leucine rich repeat containing 4	0.0007023067457758693	Novel	U	1549
6497	SKI	SKI proto-oncogene	0.0007018999884956073	Novel	N	1550
643314	KIAA0754	KIAA0754	0.0007013971885669048	Novel	U	1551
10682	EBP	EBP cholestenol delta-isomerase	0.0007012227932215573	Novel	U	1552
100820829	MYZAP	myocardial zonula adherens protein	0.0007009671523692028	Novel	N	1553
163688	CALML6	calmodulin like 6	0.0007000166231907373	Novel	U	1554
23588	KLHDC2	kelch domain containing 2	0.000697701888523139	Novel	U	1555
9270	ITGB1BP1	integrin subunit beta 1 binding protein 1	0.0006966426562231285	Novel	U	1556
132320	SCLT1	sodium channel and clathrin linker 1	0.0006962017731243761	Novel	U	1557
1828	DSG1	desmoglein 1	0.000696079868145164	Novel	N	1558
55151	TMEM38B	transmembrane protein 38B	0.0006950148958353762	Novel	N	1559
64787	EPS8L2	EPS8 like 2	0.0006949762391962511	Novel	N	1560
100130958	SYCE1L	synaptonemal complex central element protein 1 like	0.0006940795620662792	Novel	U	1561
8728	ADAM19	ADAM metallopeptidase domain 19	0.0006918221306823401	Novel	N	1562
155465	AGR3	anterior gradient 3, protein disulphide isomerase family member	0.0006914400645901384	Novel	U	1563
23544	SEZ6L	seizure related 6 homolog like	0.0006892407843767988	Novel	U	1564
57157	PHTF2	putative homeodomain transcription factor 2	0.000688206372282771	Novel	U	1565
6003	RGS13	regulator of G protein signaling 13	0.0006870134780835687	Novel	U	1566
23001	WDFY3	WD repeat and FYVE domain containing 3	0.0006867953562893084	Novel	N	1567
90381	TICRR	TOPBP1 interacting checkpoint and replication regulator	0.0006857522601131569	Novel	U	1568
587	BCAT2	branched chain amino acid transaminase 2	0.000685268190155735	Novel	N	1569
4538	ND4	NADH dehydrogenase subunit 4	0.0006841915388121019	Novel	N	1570
84952	CGNL1	cingulin like 1	0.0006841221582440099	Novel	U	1571
25923	ATL3	atlastin GTPase 3	0.0006830106527130714	Novel	N	1572
84279	PRADC1	protease associated domain containing 1	0.000682710945241317	Novel	U	1573
22870	PPP6R1	protein phosphatase 6 regulatory subunit 1	0.0006822923185706581	Novel	U	1574
8815	BANF1	BAF nuclear assembly factor 1	0.0006810049848315622	Novel	U	1575
81557	MAGED4B	MAGE family member D4B	0.0006796212412662345	Novel	U	1576
51122	COMMD2	COMM domain containing 2	0.0006790830341510174	Novel	U	1577
55854	ZC3H15	zinc finger CCCH-type containing 15	0.0006785104790138518	Novel	U	1578
6675	UAP1	UDP-N-acetylglucosamine pyrophosphorylase 1	0.0006734434187168105	Novel	U	1579
6522	SLC4A2	solute carrier family 4 member 2	0.0006725382080682968	Novel	N	1580
50861	STMN3	stathmin 3	0.0006724849413786924	Novel	U	1581
84936	ZFYVE19	zinc finger FYVE-type containing 19	0.0006724629816037041	Novel	U	1582
84898	PLXDC2	plexin domain containing 2	0.000672009161715665	Novel	U	1583
10123	ARL4C	ADP ribosylation factor like GTPase 4C	0.0006718245087670394	Novel	U	1584
79596	OBI1	ORC ubiquitin ligase 1	0.0006706254252816503	Novel	U	1585
4540	ND5	NADH dehydrogenase subunit 5	0.0006670756563259944	Novel	N	1586
122402	TDRD9	tudor domain containing 9	0.0006635380450509368	Novel	U	1587
8601	RGS20	regulator of G protein signaling 20	0.0006623718811607928	Novel	U	1588
23199	GSE1	Gse1 coiled-coil protein	0.000661811834798921	Novel	U	1589
23013	SPEN	spen family transcriptional repressor	0.0006616197496210403	Novel	N	1590
729515	TMEM242	transmembrane protein 242	0.0006612271239272166	Novel	U	1591
10567	RABAC1	Rab acceptor 1	0.0006606356312187262	Novel	U	1592
160851	DGKH	diacylglycerol kinase eta	0.0006605017632191276	Novel	U	1593
57130	ATP13A1	ATPase 13A1	0.0006603918779999357	Novel	U	1594
6818	SULT1A3	sulfotransferase family 1A member 3	0.0006600071479752945	Novel	U	1595
165721	DNAJB8	DnaJ heat shock protein family (Hsp40) member B8	0.000658959603689795	Novel	U	1596
255308	EIF2S3B	eukaryotic translation initiation factor 2 subunit gamma B	0.0006567246007235523	Novel	U	1597
10572	SIVA1	SIVA1 apoptosis inducing factor	0.000656669352849095	Novel	U	1598
23255	MTCL1	microtubule crosslinking factor 1	0.0006557729327646576	Novel	N	1599
2869	GRK5	G protein-coupled receptor kinase 5	0.00065392257075534	Novel	U	1600
10212	DDX39A	DExD-box helicase 39A	0.0006521273617622548	Novel	U	1601
54554	WDR5B	WD repeat domain 5B	0.0006518314630997716	Novel	U	1602
8544	PIR	pirin	0.0006514382630250144	Novel	N	1603
55117	SLC6A15	solute carrier family 6 member 15	0.0006486330043743345	Novel	U	1604
124925	SEZ6	seizure related 6 homolog	0.0006479788337632504	Novel	U	1605
80304	WDCP	WD repeat and coiled coil containing	0.0006479122830270133	Novel	U	1606
9900	SV2A	synaptic vesicle glycoprotein 2A	0.0006471334393991029	Novel	U	1607
55022	PID1	phosphotyrosine interaction domain containing 1	0.0006469134271557074	Novel	U	1608
9868	TOMM70	translocase of outer mitochondrial membrane 70	0.0006468556105926126	Novel	U	1609
23479	ISCU	iron-sulfur cluster assembly enzyme	0.000646530402268353	Novel	U	1610
245972	ATP6V0D2	ATPase H+ transporting V0 subunit d2	0.0006460891217888938	Novel	N	1611
25913	POT1	protection of telomeres 1	0.0006460062239796115	Novel	N	1612
9246	UBE2L6	ubiquitin conjugating enzyme E2 L6	0.000645843054455613	Novel	N	1613
55075	UACA	uveal autoantigen with coiled-coil domains and ankyrin repeats	0.0006453718285021179	Novel	U	1614
653583	PHLDB3	pleckstrin homology like domain family B member 3	0.0006450784846174437	Novel	U	1615
10201	NME6	NME/NM23 nucleoside diphosphate kinase 6	0.0006438803565277024	Novel	U	1616
51465	UBE2J1	ubiquitin conjugating enzyme E2 J1	0.0006422424102403337	Novel	U	1617
7102	TSPAN7	tetraspanin 7	0.0006418889783049729	Novel	N	1618
780851	SNORD3A	small nucleolar RNA, C/D box 3A	0.0006410519062287044	Novel	N	1619
575	ADGRB1	adhesion G protein-coupled receptor B1	0.0006377357155509067	Novel	U	1620
9024	BRSK2	BR serine/threonine kinase 2	0.000636635750325506	Novel	U	1621
121053	C12orf45	chromosome 12 open reading frame 45	0.0006349165753625818	Novel	U	1622
7357	UGCG	UDP-glucose ceramide glucosyltransferase	0.0006341383914142055	Novel	U	1623
65059	RAPH1	Ras association (RalGDS/AF-6) and pleckstrin homology domains 1	0.0006332866506079677	Novel	U	1624
81556	INTS14	integrator complex subunit 14	0.000633189851414423	Novel	U	1625
8635	RNASET2	ribonuclease T2	0.0006329410464764657	Novel	N	1626
57724	EPG5	ectopic P-granules autophagy protein 5 homolog	0.0006297901334794004	Novel	U	1627
100151684	RNU6ATAC	RNA, U6atac small nuclear (U12-dependent splicing)	0.0006290197749800967	Novel	U	1628
89953	KLC4	kinesin light chain 4	0.0006283258259414204	Novel	U	1629
9097	USP14	ubiquitin specific peptidase 14	0.0006271794833121937	Novel	U	1630
9653	HS2ST1	heparan sulfate 2-O-sulfotransferase 1	0.0006271392062570524	Novel	U	1631
4089	SMAD4	SMAD family member 4	0.0006270313047998837	Novel	N	1632
51366	UBR5	ubiquitin protein ligase E3 component n-recognin 5	0.0006249143419329884	Novel	N	1633
11215	AKAP11	A-kinase anchoring protein 11	0.0006233959618278752	Novel	U	1634
10245	TIMM17B	translocase of inner mitochondrial membrane 17B	0.0006226658324661341	Novel	U	1635
100169758	RNA5S7	RNA, 5S ribosomal 7	0.000621825379717957	Novel	U	1636
1315	COPB1	COPI coat complex subunit beta 1	0.000620960856031015	Novel	U	1637
6747	SSR3	signal sequence receptor subunit 3	0.0006183641067434945	Novel	U	1638
463	ZFHX3	zinc finger homeobox 3	0.0006177102875212502	Novel	N	1639
2103	ESRRB	estrogen related receptor beta	0.0006175449123356972	Novel	N	1640
1131	CHRM3	cholinergic receptor muscarinic 3	0.0006172325999482945	Novel	N	1641
84232	MAF1	MAF1 homolog, negative regulator of RNA polymerase III	0.0006168478345245899	Novel	U	1642
55333	SYNJ2BP	synaptojanin 2 binding protein	0.0006162190800434459	Novel	U	1643
51666	ASB4	ankyrin repeat and SOCS box containing 4	0.0006154215875661839	Novel	U	1644
116988	AGAP3	ArfGAP with GTPase domain, ankyrin repeat and PH domain 3	0.0006150099149220997	Novel	U	1645
653247	PRB2	proline rich protein BstNI subfamily 2	0.0006148762608484388	Novel	U	1646
254268	AKNAD1	AKNA domain containing 1	0.0006148666953661321	Novel	U	1647
127281	PRXL2B	peroxiredoxin like 2B	0.0006109202998466562	Novel	U	1648
8668	EIF3I	eukaryotic translation initiation factor 3 subunit I	0.0006091716564091045	Novel	N	1649
28227	PPP2R3B	protein phosphatase 2 regulatory subunit B''beta	0.0006077698664998536	Novel	U	1650
51768	TM7SF3	transmembrane 7 superfamily member 3	0.0006076813914496127	Novel	U	1651
81605	URM1	ubiquitin related modifier 1	0.0006040745949681887	Novel	U	1652
9928	KIF14	kinesin family member 14	0.0006034911237741417	Novel	U	1653
4303	FOXO4	forkhead box O4	0.0006031425785434935	Novel	N	1654
64135	IFIH1	interferon induced with helicase C domain 1	0.0006021471743482521	Novel	N	1655
6392	SDHD	succinate dehydrogenase complex subunit D	0.0006017500677178578	Novel	N	1656
221302	ZUP1	zinc finger containing ubiquitin peptidase 1	0.0006016884483615088	Novel	U	1657
6277	S100A6	S100 calcium binding protein A6	0.0006015318268104633	Novel	N	1658
3206	HOXA10	homeobox A10	0.0006014885004160563	Novel	N	1659
116987	AGAP1	ArfGAP with GTPase domain, ankyrin repeat and PH domain 1	0.0006008535909884471	Novel	U	1660
554313	H4C15	H4 clustered histone 15	0.0006006353956073995	Novel	U	1661
83752	LONP2	lon peptidase 2, peroxisomal	0.000599784416526557	Novel	U	1662
7050	TGIF1	TGFB induced factor homeobox 1	0.000599181309370674	Novel	N	1663
57105	CYSLTR2	cysteinyl leukotriene receptor 2	0.000598646848118826	Novel	N	1664
3451	IFNA17	interferon alpha 17	0.0005964923400683791	Novel	U	1665
57110	PLAAT1	phospholipase A and acyltransferase 1	0.0005961747369242963	Novel	U	1666
3110	MNX1	motor neuron and pancreas homeobox 1	0.0005959437708351748	Novel	N	1667
10227	MFSD10	major facilitator superfamily domain containing 10	0.0005906926508535553	Novel	U	1668
4598	MVK	mevalonate kinase	0.0005895440269891173	Novel	N	1669
9064	MAP3K6	mitogen-activated protein kinase kinase kinase 6	0.0005890533889256681	Novel	N	1670
56344	CABP5	calcium binding protein 5	0.0005885809715506482	Novel	U	1671
5264	PHYH	phytanoyl-CoA 2-hydroxylase	0.0005869576226246114	Novel	N	1672
114821	ZBED9	zinc finger BED-type containing 9	0.0005862761385510926	Novel	U	1673
9114	ATP6V0D1	ATPase H+ transporting V0 subunit d1	0.0005847111665718972	Novel	U	1674
154661	RUNDC3B	RUN domain containing 3B	0.0005841516995915272	Novel	U	1675
84572	GNPTG	N-acetylglucosamine-1-phosphate transferase subunit gamma	0.0005833039149675914	Novel	N	1676
114822	RHPN1	rhophilin Rho GTPase binding protein 1	0.0005826657032090295	Novel	N	1677
9191	DEDD	death effector domain containing	0.0005821484217366623	Novel	U	1678
3622	ING2	inhibitor of growth family member 2	0.0005817872962876136	Novel	U	1679
1263	PLK3	polo like kinase 3	0.0005805272862779221	Novel	U	1680
29895	MYLPF	myosin light chain, phosphorylatable, fast skeletal muscle	0.0005804756092783742	Novel	U	1681
80167	ABHD18	abhydrolase domain containing 18	0.0005797601633420249	Novel	U	1682
2232	FDXR	ferredoxin reductase	0.0005796010315276235	Novel	U	1683
10732	TCFL5	transcription factor like 5	0.0005791832330248891	Novel	U	1684
9786	KIAA0586	KIAA0586	0.0005785238402023072	Novel	U	1685
29950	SERTAD1	SERTA domain containing 1	0.0005784627407338337	Novel	N	1686
64577	ALDH8A1	aldehyde dehydrogenase 8 family member A1	0.0005766071210573722	Novel	N	1687
5641	LGMN	legumain	0.0005764316774510574	Novel	U	1688
64210	MMS19	MMS19 homolog, cytosolic iron-sulfur assembly component	0.0005763028816751177	Novel	U	1689
55260	TMEM143	transmembrane protein 143	0.0005762421516862131	Novel	U	1690
79647	AKIRIN1	akirin 1	0.0005754216559575259	Novel	U	1691
2551	GABPA	GA binding protein transcription factor subunit alpha	0.0005753774319336365	Novel	U	1692
4287	ATXN3	ataxin 3	0.0005750907382614701	Novel	N	1693
23770	FKBP8	FKBP prolyl isomerase 8	0.0005728511223614261	Novel	U	1694
54836	BSPRY	B-box and SPRY domain containing	0.0005708882462177454	Novel	U	1695
147339	C18orf25	chromosome 18 open reading frame 25	0.0005707846915551847	Novel	U	1696
7203	CCT3	chaperonin containing TCP1 subunit 3	0.0005703572207304124	Novel	N	1697
10907	TXNL4A	thioredoxin like 4A	0.0005697400325644998	Novel	N	1698
2621	GAS6	growth arrest specific 6	0.0005663822886681383	Novel	N	1699
10049	DNAJB6	DnaJ heat shock protein family (Hsp40) member B6	0.0005640953262431553	Novel	N	1700
3398	ID2	inhibitor of DNA binding 2	0.0005639869990438513	Novel	N	1701
11060	WWP2	WW domain containing E3 ubiquitin protein ligase 2	0.0005632412522116186	Novel	U	1702
4253	MIA2	MIA SH3 domain ER export factor 2	0.0005620987550833679	Novel	U	1703
49856	WRAP73	WD repeat containing, antisense to TP73	0.0005619829120946037	Novel	U	1704
55718	POLR3E	RNA polymerase III subunit E	0.0005615151776649244	Novel	U	1705
201254	CENPX	centromere protein X	0.0005592805208988683	Novel	U	1706
1610	DAO	D-amino acid oxidase	0.0005587076026269095	Novel	N	1707
203286	ANKS6	ankyrin repeat and sterile alpha motif domain containing 6	0.0005535281603005251	Novel	N	1708
51160	VPS28	VPS28 subunit of ESCRT-I	0.0005533499017002263	Novel	U	1709
819	CAMLG	calcium modulating ligand	0.0005531129980275026	Novel	U	1710
57213	SPRYD7	SPRY domain containing 7	0.0005526847248479914	Novel	U	1711
10562	OLFM4	olfactomedin 4	0.0005526218101158698	Novel	N	1712
8862	APLN	apelin	0.0005523080355552142	Novel	N	1713
8396	PIP4K2B	phosphatidylinositol-5-phosphate 4-kinase type 2 beta	0.0005516452782939089	Novel	U	1714
200185	KRTCAP2	keratinocyte associated protein 2	0.0005507179530020069	Novel	U	1715
2981	GUCA2B	guanylate cyclase activator 2B	0.0005492391764668039	Novel	N	1716
91300	R3HDM4	R3H domain containing 4	0.0005477043236934349	Novel	U	1717
51561	IL23A	interleukin 23 subunit alpha	0.0005476194705174844	Novel	N	1718
9189	ZBED1	zinc finger BED-type containing 1	0.0005459717728677646	Novel	U	1719
339983	NAT8L	N-acetyltransferase 8 like	0.0005447907075718624	Novel	U	1720
51608	GET4	guided entry of tail-anchored proteins factor 4	0.0005436867098282943	Novel	U	1721
10208	USPL1	ubiquitin specific peptidase like 1	0.0005420511666952905	Novel	U	1722
8310	ACOX3	acyl-CoA oxidase 3, pristanoyl	0.0005406262621368996	Novel	U	1723
4007	PRICKLE3	prickle planar cell polarity protein 3	0.0005394879659835021	Novel	U	1724
89780	WNT3A	Wnt family member 3A	0.0005392297120834622	Novel	N	1725
4081	MAB21L1	mab-21 like 1	0.0005388019270302671	Novel	U	1726
57609	DIP2B	disco interacting protein 2 homolog B	0.0005382209651979967	Novel	U	1727
64834	ELOVL1	ELOVL fatty acid elongase 1	0.0005382153530715099	Novel	U	1728
4508	ATP6	ATP synthase F0 subunit 6	0.0005377602111006377	Novel	N	1729
9712	USP6NL	USP6 N-terminal like	0.000537578009118038	Novel	U	1730
22877	MLXIP	MLX interacting protein	0.0005375508400303999	Novel	U	1731
5071	PRKN	parkin RBR E3 ubiquitin protein ligase	0.0005370642063522666	Novel	N	1732
148014	TTC9B	tetratricopeptide repeat domain 9B	0.000536879574961108	Novel	U	1733
253980	KCTD13	potassium channel tetramerization domain containing 13	0.000536848715907329	Novel	U	1734
8293	SERF1A	small EDRK-rich factor 1A	0.000535646081148907	Novel	U	1735
4061	LY6E	lymphocyte antigen 6 family member E	0.0005349098895289072	Novel	N	1736
56896	DPYSL5	dihydropyrimidinase like 5	0.0005341135447135671	Novel	U	1737
8409	UXT	ubiquitously expressed prefoldin like chaperone	0.0005340721191333477	Novel	U	1738
64400	AKTIP	AKT interacting protein	0.0005331842385277327	Novel	U	1739
92335	STRADA	STE20 related adaptor alpha	0.000532670232240396	Novel	N	1740
55884	WSB2	WD repeat and SOCS box containing 2	0.0005319638522507047	Novel	U	1741
9214	FCMR	Fc fragment of IgM receptor	0.00053186865273973	Novel	U	1742
6484	ST3GAL4	ST3 beta-galactoside alpha-2,3-sialyltransferase 4	0.0005317052495469113	Novel	N	1743
51233	DRICH1	aspartate rich 1	0.0005311088901481931	Novel	U	1744
54830	NUP62CL	nucleoporin 62 C-terminal like	0.0005303720814662282	Novel	U	1745
161829	EXD1	exonuclease 3'-5' domain containing 1	0.0005298008827453181	Novel	U	1746
79921	TCEAL4	transcription elongation factor A like 4	0.0005297100731283564	Novel	U	1747
64061	TSPYL2	TSPY like 2	0.0005294726970306688	Novel	N	1748
112398	EGLN2	egl-9 family hypoxia inducible factor 2	0.0005293088098757115	Novel	N	1749
2747	GLUD2	glutamate dehydrogenase 2	0.0005288933752755229	Novel	N	1750
79917	MAGIX	MAGI family member, X-linked	0.0005253353013269977	Novel	U	1751
8930	MBD4	methyl-CpG binding domain 4, DNA glycosylase	0.0005251684412064475	Novel	U	1752
5959	RDH5	retinol dehydrogenase 5	0.0005251624170200443	Novel	U	1753
4126	MANBA	mannosidase beta	0.0005243554871049654	Novel	U	1754
1774	DNASE1L1	deoxyribonuclease 1 like 1	0.0005236792303155652	Novel	U	1755
57447	NDRG2	NDRG family member 2	0.0005235485321949072	Novel	N	1756
158506	CBLL2	Cbl proto-oncogene like 2	0.0005228911088217355	Novel	U	1757
55721	IQCC	IQ motif containing C	0.000522697491869584	Novel	N	1758
83985	SPNS1	sphingolipid transporter 1 (putative)	0.0005211431457135643	Novel	U	1759
1659	DHX8	DEAH-box helicase 8	0.0005210954366221815	Novel	U	1760
1468	SLC25A10	solute carrier family 25 member 10	0.0005208408247063614	Novel	N	1761
3822	KLRC2	killer cell lectin like receptor C2	0.0005204571393706348	Novel	N	1762
7803	PTP4A1	protein tyrosine phosphatase 4A1	0.0005200864084217284	Novel	U	1763
152579	SCFD2	sec1 family domain containing 2	0.0005199797452455163	Novel	U	1764
54629	MINDY2	MINDY lysine 48 deubiquitinase 2	0.0005191543974115138	Novel	U	1765
1459	CSNK2A2	casein kinase 2 alpha 2	0.0005189478121518635	Novel	N	1766
8898	MTMR2	myotubularin related protein 2	0.000517862683175782	Novel	N	1767
90809	PIP4P1	phosphatidylinositol-4,5-bisphosphate 4-phosphatase 1	0.0005170016243430281	Novel	U	1768
10076	PTPRU	protein tyrosine phosphatase receptor type U	0.0005155168057838917	Novel	U	1769
84978	FRMD5	FERM domain containing 5	0.0005152051027840866	Novel	U	1770
4149	MAX	MYC associated factor X	0.000514698103258724	Novel	N	1771
58495	OVOL2	ovo like zinc finger 2	0.0005137867946010123	Novel	N	1772
3053	SERPIND1	serpin family D member 1	0.0005121776922935836	Novel	N	1773
116496	NIBAN1	niban apoptosis regulator 1	0.0005121010754013119	Novel	N	1774
1810	DR1	down-regulator of transcription 1	0.0005111951390487234	Novel	U	1775
631	BFSP1	beaded filament structural protein 1	0.0005097243636376867	Novel	N	1776
56893	UBQLN4	ubiquilin 4	0.0005083495306885277	Novel	N	1777
284071	MEIOC	meiosis specific with coiled-coil domain	0.0005074104243718484	Novel	U	1778
11264	PXMP4	peroxisomal membrane protein 4	0.0005057671076249112	Novel	U	1779
8309	ACOX2	acyl-CoA oxidase 2	0.0005054851268612836	Novel	N	1780
55017	C14orf119	chromosome 14 open reading frame 119	0.0005052985175160009	Novel	U	1781
5987	TRIM27	tripartite motif containing 27	0.0005052065236853842	Novel	N	1782
493911	PHOSPHO2	phosphatase, orphan 2	0.0005030939165195459	Novel	U	1783
54209	TREM2	triggering receptor expressed on myeloid cells 2	0.000501740991634797	Novel	N	1784
4247	MGAT2	alpha-1,6-mannosyl-glycoprotein 2-beta-N-acetylglucosaminyltransferase	0.0005014405007799838	Novel	N	1785
134548	SOWAHA	sosondowah ankyrin repeat domain family member A	0.0005011443817276885	Novel	U	1786
23568	ARL2BP	ADP ribosylation factor like GTPase 2 binding protein	0.0004996401548090618	Novel	U	1787
5782	PTPN12	protein tyrosine phosphatase non-receptor type 12	0.0004991089569795268	Novel	N	1788
6515	SLC2A3	solute carrier family 2 member 3	0.000497526211873593	Novel	N	1789
119559	SFXN4	sideroflexin 4	0.000497439661985327	Novel	N	1790
8556	CDC14A	cell division cycle 14A	0.0004957964226701293	Novel	N	1791
5909	RAP1GAP	RAP1 GTPase activating protein	0.0004944676600770009	Novel	N	1792
285051	STPG4	sperm-tail PG-rich repeat containing 4	0.0004943839696934523	Novel	U	1793
79896	THNSL1	threonine synthase like 1	0.0004933343143262993	Novel	U	1794
23385	NCSTN	nicastrin	0.000493163055762668	Novel	N	1795
51193	ZNF639	zinc finger protein 639	0.0004929226546692859	Novel	U	1796
388272	C16orf87	chromosome 16 open reading frame 87	0.0004914926240251006	Novel	U	1797
81850	KRTAP1-3	keratin associated protein 1-3	0.0004914448939225601	Novel	U	1798
146562	C16orf71	chromosome 16 open reading frame 71	0.0004890436716052563	Novel	U	1799
54596	L1TD1	LINE1 type transposase domain containing 1	0.00048764312949512947	Novel	U	1800
84343	HPS3	HPS3 biogenesis of lysosomal organelles complex 2 subunit 1	0.00048730172300674826	Novel	N	1801
23025	UNC13A	unc-13 homolog A	0.00048710919324961764	Novel	N	1802
139135	PASD1	PAS domain containing repressor 1	0.0004868698614913296	Novel	U	1803
102	ADAM10	ADAM metallopeptidase domain 10	0.0004858432474657718	Novel	N	1804
144717	PHETA1	PH domain containing endocytic trafficking adaptor 1	0.00048549547001803324	Novel	U	1805
113829	SLC35A4	solute carrier family 35 member A4	0.00048521532539065376	Novel	U	1806
83463	MXD3	MAX dimerization protein 3	0.00048506274884316285	Novel	U	1807
92196	DAPL1	death associated protein like 1	0.00048451129280855314	Novel	U	1808
348235	SKA2	spindle and kinetochore associated complex subunit 2	0.000483818155266937	Novel	U	1809
100302143	MIR1248	microRNA 1248	0.0004824777579796504	Novel	U	1810
23274	CLEC16A	C-type lectin domain containing 16A	0.0004804388485898824	Novel	N	1811
201292	TRIM65	tripartite motif containing 65	0.00047971863347819564	Novel	U	1812
6526	SLC5A3	solute carrier family 5 member 3	0.00047933256985301814	Novel	N	1813
90459	ERI1	exoribonuclease 1	0.0004788170013549706	Novel	U	1814
54805	CNNM2	cyclin and CBS domain divalent metal cation transport mediator 2	0.00047626909606408337	Novel	N	1815
55683	KANSL3	KAT8 regulatory NSL complex subunit 3	0.0004761130300935999	Novel	U	1816
84319	CMSS1	cms1 ribosomal small subunit homolog	0.00047570264807261515	Novel	U	1817
283229	CRACR2B	calcium release activated channel regulator 2B	0.0004753063966438246	Novel	U	1818
285362	SUMF1	sulfatase modifying factor 1	0.00047501991218502215	Novel	N	1819
84333	PCGF5	polycomb group ring finger 5	0.0004743530343450627	Novel	U	1820
23432	GPR161	G protein-coupled receptor 161	0.00047364539271862126	Novel	U	1821
25953	PNKD	PNKD metallo-beta-lactamase domain containing	0.0004733435389282549	Novel	N	1822
200879	LIPH	lipase H	0.0004721517846003221	Novel	N	1823
376132	LRRC10	leucine rich repeat containing 10	0.0004718644359532502	Novel	N	1824
196463	PLBD2	phospholipase B domain containing 2	0.000471168062681069	Novel	U	1825
2810	SFN	stratifin	0.0004703301544913602	Novel	N	1826
54662	TBC1D13	TBC1 domain family member 13	0.0004694897389622824	Novel	U	1827
57119	EPPIN	epididymal peptidase inhibitor	0.000469400291778967	Novel	U	1828
2257	FGF12	fibroblast growth factor 12	0.00046915196399000843	Novel	N	1829
5967	REG1A	regenerating family member 1 alpha	0.00046865972888927116	Novel	U	1830
9166	EBAG9	estrogen receptor binding site associated antigen 9	0.00046833403245043117	Novel	U	1831
134429	STARD4	StAR related lipid transfer domain containing 4	0.0004678453094940627	Novel	U	1832
339804	C2orf74	chromosome 2 open reading frame 74	0.0004664610239646026	Novel	U	1833
23344	ESYT1	extended synaptotagmin 1	0.0004664270718581004	Novel	U	1834
25764	HYPK	huntingtin interacting protein K	0.00046609089960250583	Novel	U	1835
5139	PDE3A	phosphodiesterase 3A	0.0004659638090727186	Novel	N	1836
126133	ALDH16A1	aldehyde dehydrogenase 16 family member A1	0.0004645556924093633	Novel	N	1837
9123	SLC16A3	solute carrier family 16 member 3	0.0004643120525990103	Novel	U	1838
5208	PFKFB2	6-phosphofructo-2-kinase/fructose-2,6-biphosphatase 2	0.0004639688144946981	Novel	U	1839
165055	CCDC138	coiled-coil domain containing 138	0.0004636791287147226	Novel	U	1840
57085	AGTRAP	angiotensin II receptor associated protein	0.0004632206021335147	Novel	U	1841
8557	TCAP	titin-cap	0.00046300435516372204	Novel	N	1842
118980	SFXN2	sideroflexin 2	0.00046215053171848856	Novel	U	1843
83888	FGFBP2	fibroblast growth factor binding protein 2	0.0004610667975780188	Novel	U	1844
23178	PASK	PAS domain containing serine/threonine kinase	0.0004598086112610555	Novel	U	1845
23417	MLYCD	malonyl-CoA decarboxylase	0.00045935021305469435	Novel	U	1846
22854	NTNG1	netrin G1	0.0004587803752203422	Novel	U	1847
594	BCKDHB	branched chain keto acid dehydrogenase E1 subunit beta	0.00045642984171319784	Novel	N	1848
5892	RAD51D	RAD51 paralog D	0.00045591178273013183	Novel	N	1849
124565	SLC38A10	solute carrier family 38 member 10	0.0004546233417649078	Novel	U	1850
92304	SCGB3A1	secretoglobin family 3A member 1	0.00045459503603208104	Novel	N	1851
1442	CSH1	chorionic somatomammotropin hormone 1	0.0004524540912216668	Novel	N	1852
728411	GUSBP1	GUSB pseudogene 1	0.0004523329244488013	Novel	U	1853
2998	GYS2	glycogen synthase 2	0.0004521345054684217	Novel	N	1854
254552	NUDT8	nudix hydrolase 8	0.00045190487648043705	Novel	U	1855
26469	PTPN18	protein tyrosine phosphatase non-receptor type 18	0.00044991301072932447	Novel	U	1856
94097	SFXN5	sideroflexin 5	0.00044989591497854553	Novel	U	1857
24144	TFIP11	tuftelin interacting protein 11	0.00044967976600389885	Novel	U	1858
145942	TMCO5A	transmembrane and coiled-coil domains 5A	0.00044918430338823813	Novel	U	1859
3308	HSPA4	heat shock protein family A (Hsp70) member 4	0.0004490988225635659	Novel	N	1860
2878	GPX3	glutathione peroxidase 3	0.00044909028823279595	Novel	N	1861
57572	DOCK6	dedicator of cytokinesis 6	0.0004478954329261666	Novel	U	1862
55601	DDX60	DExD/H-box helicase 60	0.00044757588171507906	Novel	N	1863
3426	CFI	complement factor I	0.00044719090286825486	Novel	U	1864
5157	PDGFRL	platelet derived growth factor receptor like	0.00044642282893754917	Novel	U	1865
79441	HAUS3	HAUS augmin like complex subunit 3	0.00044633204273280104	Novel	U	1866
89790	SIGLEC10	sialic acid binding Ig like lectin 10	0.0004459896214363475	Novel	U	1867
4750	NEK1	NIMA related kinase 1	0.000445740373348005	Novel	U	1868
54923	LIME1	Lck interacting transmembrane adaptor 1	0.0004456708553147942	Novel	U	1869
4100	MAGEA1	MAGE family member A1	0.0004451112272290628	Novel	U	1870
55670	PEX26	peroxisomal biogenesis factor 26	0.0004445447336352753	Novel	N	1871
79836	LONRF3	LON peptidase N-terminal domain and ring finger 3	0.00044446093013513177	Novel	U	1872
81610	FAM83D	family with sequence similarity 83 member D	0.0004441922775107796	Novel	U	1873
51239	ANKRD39	ankyrin repeat domain 39	0.0004440906964645711	Novel	U	1874
79033	ERI3	ERI1 exoribonuclease family member 3	0.0004429996180394273	Novel	U	1875
2224	FDPS	farnesyl diphosphate synthase	0.00044271800404975737	Novel	N	1876
2187	FANCB	FA complementation group B	0.0004416925690696283	Novel	N	1877
662	BNIP1	BCL2 interacting protein 1	0.0004411877588778791	Novel	U	1878
10677	AVIL	advillin	0.0004407411847787934	Novel	U	1879
144100	PLEKHA7	pleckstrin homology domain containing A7	0.0004397122105556265	Novel	N	1880
285237	C3orf38	chromosome 3 open reading frame 38	0.0004392366503314508	Novel	U	1881
54491	OTULINL	OTU deubiquitinase with linear linkage specificity like	0.0004391487409769752	Novel	U	1882
1762	DMWD	DM1 locus, WD repeat containing	0.00043822994046113984	Novel	U	1883
133121	ENPP6	ectonucleotide pyrophosphatase/phosphodiesterase 6	0.00043808362840438764	Novel	U	1884
51334	PRR16	proline rich 16	0.0004364824311531982	Novel	U	1885
93986	FOXP2	forkhead box P2	0.00043592505480946343	Novel	N	1886
394	ARHGAP5	Rho GTPase activating protein 5	0.0004347657879107653	Novel	U	1887
26851	SNORD3B-1	small nucleolar RNA, C/D box 3B-1	0.00043451870130509793	Novel	U	1888
51102	MECR	mitochondrial trans-2-enoyl-CoA reductase	0.00043408390709163535	Novel	U	1889
25974	MMACHC	metabolism of cobalamin associated C	0.0004340709820649747	Novel	N	1890
7096	TLR1	toll like receptor 1	0.0004336553684900114	Novel	N	1891
23200	ATP11B	ATPase phospholipid transporting 11B (putative)	0.00043300366061957337	Novel	U	1892
129685	TAF8	TATA-box binding protein associated factor 8	0.00043269993445198805	Novel	U	1893
283129	MAJIN	membrane anchored junction protein	0.00043241618431501543	Novel	U	1894
286343	LURAP1L	leucine rich adaptor protein 1 like	0.00043228838030620576	Novel	U	1895
3508	IGHMBP2	immunoglobulin mu DNA binding protein 2	0.00043140753447747944	Novel	N	1896
6992	PPP1R11	protein phosphatase 1 regulatory inhibitor subunit 11	0.0004308515763201537	Novel	U	1897
196374	KRT78	keratin 78	0.0004302638988798152	Novel	U	1898
84662	GLIS2	GLIS family zinc finger 2	0.00042972524207162544	Novel	N	1899
1551	CYP3A7	cytochrome P450 family 3 subfamily A member 7	0.0004296239594978896	Novel	U	1900
26151	NAT9	N-acetyltransferase 9 (putative)	0.00042880898959420197	Novel	U	1901
85403	EAF1	ELL associated factor 1	0.0004277198131195378	Novel	N	1902
260429	PRSS33	serine protease 33	0.00042713507385346033	Novel	U	1903
57224	NHSL1	NHS like 1	0.00042635235649387886	Novel	U	1904
84632	AFAP1L2	actin filament associated protein 1 like 2	0.00042598562494521746	Novel	U	1905
9778	KIAA0232	KIAA0232	0.0004258529618534279	Novel	U	1906
84455	EFCAB7	EF-hand calcium binding domain 7	0.00042550530879542696	Novel	U	1907
4246	SCGB2A1	secretoglobin family 2A member 1	0.000425501144840763	Novel	U	1908
199857	ALG14	ALG14 UDP-N-acetylglucosaminyltransferase subunit	0.0004254594169459055	Novel	N	1909
56126	PCDHB10	protocadherin beta 10	0.0004252057284414571	Novel	U	1910
80148	SLC66A2	solute carrier family 66 member 2	0.00042517110318384966	Novel	U	1911
31	ACACA	acetyl-CoA carboxylase alpha	0.00042406977050661474	Novel	N	1912
117583	PARD3B	par-3 family cell polarity regulator beta	0.00042386118724891785	Novel	U	1913
23239	PHLPP1	PH domain and leucine rich repeat protein phosphatase 1	0.0004235308270832125	Novel	U	1914
6286	S100P	S100 calcium binding protein P	0.00042349714622500227	Novel	N	1915
80233	FAAP100	FA core complex associated protein 100	0.00042322010142168217	Novel	U	1916
727936	GXYLT2	glucoside xylosyltransferase 2	0.000422669629877806	Novel	U	1917
192669	AGO3	argonaute RISC catalytic component 3	0.00042265940478069316	Novel	U	1918
7477	WNT7B	Wnt family member 7B	0.0004226551640454059	Novel	U	1919
64857	PLEKHG2	pleckstrin homology and RhoGEF domain containing G2	0.0004224325802175135	Novel	U	1920
9904	RBM19	RNA binding motif protein 19	0.000422330141266339	Novel	U	1921
435	ASL	argininosuccinate lyase	0.0004221722551581057	Novel	N	1922
387990	TOMM20L	translocase of outer mitochondrial membrane 20 like	0.00042150450465685847	Novel	U	1923
6000	RGS7	regulator of G protein signaling 7	0.0004208707526095576	Novel	N	1924
79650	USB1	U6 snRNA biogenesis phosphodiesterase 1	0.000420655965094079	Novel	N	1925
26504	CNNM4	cyclin and CBS domain divalent metal cation transport mediator 4	0.0004202952426807184	Novel	U	1926
200728	TMEM17	transmembrane protein 17	0.0004192819441017716	Novel	N	1927
84892	POMGNT2	protein O-linked mannose N-acetylglucosaminyltransferase 2 (beta 1,4-)	0.00041881343650645	Novel	N	1928
9532	BAG2	BAG cochaperone 2	0.00041814662870149597	Novel	U	1929
10139	ARFRP1	ADP ribosylation factor related protein 1	0.00041724572166452464	Novel	U	1930
1777	DNASE2	deoxyribonuclease 2, lysosomal	0.00041713091091902265	Novel	N	1931
55803	ADAP2	ArfGAP with dual PH domains 2	0.00041673989528935915	Novel	U	1932
94086	HSPB9	heat shock protein family B (small) member 9	0.0004162852532102393	Novel	U	1933
56655	POLE4	DNA polymerase epsilon 4, accessory subunit	0.0004158352918968463	Novel	U	1934
64282	TENT4B	terminal nucleotidyltransferase 4B	0.0004152040606145532	Novel	U	1935
9790	BMS1	BMS1 ribosome biogenesis factor	0.00041463665577859464	Novel	N	1936
285755	PPIL6	peptidylprolyl isomerase like 6	0.00041433082810876773	Novel	U	1937
114898	C1QTNF2	C1q and TNF related 2	0.0004143151612176947	Novel	U	1938
23112	TNRC6B	trinucleotide repeat containing adaptor 6B	0.0004136364575450734	Novel	N	1939
56125	PCDHB11	protocadherin beta 11	0.00041354077785025177	Novel	U	1940
51111	KMT5B	lysine methyltransferase 5B	0.0004116085592735113	Novel	N	1941
4675	NAP1L3	nucleosome assembly protein 1 like 3	0.00041142967597445094	Novel	U	1942
51379	CRLF3	cytokine receptor like factor 3	0.0004106631695386735	Novel	U	1943
83590	TMUB1	transmembrane and ubiquitin like domain containing 1	0.0004094273556362114	Novel	U	1944
8359	H4C1	H4 clustered histone 1	0.0004093812930953929	Novel	U	1945
7311	UBA52	ubiquitin A-52 residue ribosomal protein fusion product 1	0.000408524538837622	Novel	U	1946
6446	SGK1	serum/glucocorticoid regulated kinase 1	0.0004083376101950401	Novel	N	1947
8703	B4GALT3	beta-1,4-galactosyltransferase 3	0.00040760716295822573	Novel	U	1948
56001	NXF2	nuclear RNA export factor 2	0.00040703656974447024	Novel	U	1949
1108	CHD4	chromodomain helicase DNA binding protein 4	0.00040677937667500067	Novel	N	1950
9665	MARF1	meiosis regulator and mRNA stability factor 1	0.0004063553125657195	Novel	U	1951
337882	KRTAP19-1	keratin associated protein 19-1	0.0004063273852794496	Novel	U	1952
158358	KIAA2026	KIAA2026	0.00040623568894216467	Novel	U	1953
845	CASQ2	calsequestrin 2	0.0004058635288909065	Novel	N	1954
839	CASP6	caspase 6	0.00040416921035156295	Novel	U	1955
79145	CHCHD7	coiled-coil-helix-coiled-coil-helix domain containing 7	0.00040376017990127776	Novel	U	1956
132789	GNPDA2	glucosamine-6-phosphate deaminase 2	0.0004032238269970607	Novel	U	1957
81502	HM13	histocompatibility minor 13	0.0004025082066346627	Novel	U	1958
100534593	STX16-NPEPL1	STX16-NPEPL1 readthrough (NMD candidate)	0.00040212982624569663	Novel	U	1959
10456	HAX1	HCLS1 associated protein X-1	0.000402117406938421	Novel	N	1960
2892	GRIA3	glutamate ionotropic receptor AMPA type subunit 3	0.0004019371292450265	Novel	N	1961
26872	STEAP1	STEAP family member 1	0.0004018578778013767	Novel	U	1962
54498	SMOX	spermine oxidase	0.0004008910103109555	Novel	N	1963
51635	DHRS7	dehydrogenase/reductase 7	0.00040070804113710094	Novel	N	1964
54546	RNF186	ring finger protein 186	0.000400630883497886	Novel	U	1965
64114	TMBIM1	transmembrane BAX inhibitor motif containing 1	0.0004004170836572524	Novel	U	1966
33	ACADL	acyl-CoA dehydrogenase long chain	0.00039976075167068553	Novel	U	1967
23167	EFR3A	EFR3 homolog A	0.0003978995664868111	Novel	U	1968
2077	ERF	ETS2 repressor factor	0.0003977185688077082	Novel	N	1969
51079	NDUFA13	NADH:ubiquinone oxidoreductase subunit A13	0.0003973996530514829	Novel	N	1970
89796	NAV1	neuron navigator 1	0.00039690514517513187	Novel	U	1971
128077	LIX1L	limb and CNS expressed 1 like	0.00039609498996569605	Novel	U	1972
6261	RYR1	ryanodine receptor 1	0.0003958335934644267	Novel	N	1973
3804	KIR2DL3	killer cell immunoglobulin like receptor, two Ig domains and long cytoplasmic tail 3	0.0003957615885196232	Novel	U	1974
4824	NKX3-1	NK3 homeobox 1	0.00039567420173213934	Novel	U	1975
8897	MTMR3	myotubularin related protein 3	0.00039506099432294915	Novel	U	1976
159	ADSS2	adenylosuccinate synthase 2	0.00039467712690885524	Novel	U	1977
56953	NT5M	5',3'-nucleotidase, mitochondrial	0.00039446107294716266	Novel	U	1978
148	ADRA1A	adrenoceptor alpha 1A	0.0003942345279191009	Novel	N	1979
116028	RMI2	RecQ mediated genome instability 2	0.0003938979167217116	Novel	U	1980
100505994	LUCAT1	lung cancer associated transcript 1	0.00039343462404929365	Novel	U	1981
9118	INA	internexin neuronal intermediate filament protein alpha	0.0003921072010670361	Novel	N	1982
11081	KERA	keratocan	0.00039197024606910276	Novel	N	1983
55835	CENPJ	centromere protein J	0.0003919038218597627	Novel	N	1984
113402	SFT2D1	SFT2 domain containing 1	0.00039138519964704657	Novel	U	1985
56137	PCDHA12	protocadherin alpha 12	0.0003908200470695435	Novel	U	1986
100287284	MANSC4	MANSC domain containing 4	0.0003902798856517526	Novel	U	1987
29970	SCHIP1	schwannomin interacting protein 1	0.00039011612683950047	Novel	U	1988
80254	CEP63	centrosomal protein 63	0.0003896108574961627	Novel	N	1989
4356	MPP3	membrane palmitoylated protein 3	0.00038929582914403376	Novel	U	1990
100170765	ERICH4	glutamate rich 4	0.0003888453831476251	Novel	U	1991
339541	ARMH1	armadillo like helical domain containing 1	0.00038880233627305215	Novel	U	1992
84070	FAM186B	family with sequence similarity 186 member B	0.0003887879815272736	Novel	U	1993
146223	CMTM4	CKLF like MARVEL transmembrane domain containing 4	0.0003882215502214712	Novel	U	1994
91608	RASL10B	RAS like family 10 member B	0.00038764167689658976	Novel	N	1995
80010	RMI1	RecQ mediated genome instability 1	0.00038720806754761686	Novel	U	1996
973	CD79A	CD79a molecule	0.00038706421020908625	Novel	N	1997
2720	GLB1	galactosidase beta 1	0.0003866998424336438	Novel	N	1998
8973	CHRNA6	cholinergic receptor nicotinic alpha 6 subunit	0.00038644282086935125	Novel	U	1999
[truncated: 17,023 more rows]
