# Supplementary material for: PyGenePlexus: a Python package for gene discovery using network-based machine learning
Source: Bioinformatics. 2023 Jan 31;39(2):btad064. doi: 10.1093/bioinformatics/btad064 (PMC9900208; doi:10.1093/bioinformatics/btad064)
Supplement: btad064_Supplementary_Data [file btad064_supplementary_data.zip › Supplementary_File1.txt]

TTC8
BBS5
BBS12
TRIM32
BBS9
KIF7
WDPCP
MKS1
BBS7
BBS1
BBS2
BBS4
CCDC28B
BBS10
CEP290
MKKS
ARL6
